# Supplementary material for: Structure, composition and diversity of restored forest ecosystems on mine-spoils in South-Western Ghana
Source: PLoS One. 2021 Jun 14;16(6):e0252371. doi: 10.1371/journal.pone.0252371 (PMC8202926; doi:10.1371/journal.pone.0252371)
Supplement: S1 Data — (XLSX) [file pone.0252371.s006.xlsx]

## Sheet: Sheet1
	Species	Species_abbre	Overstorey-Control	Overstorey-Rehab	Understorey-Control	Understorey_Rehab	Mid-Rehab	Mid-Control
1	Acacia manguim	AM	1	659	0	0	42	0
2	Acridocarpus longifolius	AL	0	0	1	0	0	0
3	Alternanthera sessilis	AS	0	0	11	0	0	0
4	Angylocalyx oligophyllus	AO	0	0	2	0	0	0
5	Alchornea cordifolia	AC	2	0	0	30	0	5
6	Alstonia boonei	AB	1	59	0	0	15	0
7	Adenia rumicifolia	AR	0	0	0	29	0	0
8	Adiantum vogelii	AV	0	0	0	38	0	0
9	Agelaea nitida	AN	0	0	0	28	0	0
10	Allanblackia parviflora	AP	1	0	0	0	0	0
11	Amphimas pterocarpoides	AmP	0	7	0	0	5	0
12	Aningeria spp	AS	0	27	0	0	5	0
13	Anthocleista nobilis	AnN	1	0	0	0	0	0
14	Anthonotha macrophylla	AnM	3	0	0	0	0	2
15	Artocarpus altalis	AA	0	0	0	37	0	0
16	Aspilia africana	AsA	0	0	1	41	0	0
17	Aspilia cordifolia	AsC	0	0	0	44	0	0
18	Anthonotha sassandraensis	AnS	2	0	0	0	0	0
19	Antiaris toxicaria	AT	1	0	1	0	0	0
20	Antidesma laciniatum	AnL	2	0	0	0	0	0
21	Asystasia gangetica	AG	0	0	5	0	0	0
22	Aulacocalyx jasminiflora	AJ	3	0	0	0	0	0
23	Bombax buonopozense P.Beauv.	BB	0	13	0	0	3	0
24	Baphia nitida	BN	1	0	17	0	0	7
25	Baphia pubescens	BP	4	0	0	0	0	1
26	Beilschmiedia mannii	BM	1	0	0	0	0	0
27	Berlinia tomentella	BT	3	0	0	0	0	0
28	Blighia welwitschii	BW	3	0	1	0	0	0
29	Brachiaria deflexa	BD	0	0	6	0	0	0
30	Bridelia atroviridis	BA	1	0	0	0	0	0
31	Cedrela odorata	CO	0	96	0	0	2	1
32	Ceiba pentandra	CP	0	69	0	0	7	0
33	Cola gigantea	CG	0	8	0	0	2	0
34	Calpocalyx brevibracteatus	CB	3	0	0	0	0	1
35	Carapa procera	CaP	7	0	0	0	0	1
36	Cola caricifolia	CC	1	0	1	0	0	4
37	Combretum racemosum	CR	1	0	1	0	0	2
38	Calycobolus africanus	CA	0	0	1	0	0	0
39	Centrosema pubescens	CeP	0	0	0	66	0	0
40	Chromolaena odorata	ChO	0	0	1	42	0	0
41	Clappertonia ficifolia	CF	0	0	1	0	0	1
42	Clerodendrum splendens	CS	0	0	1	48	0	0
43	Culcasia saxatilis	CuS	0	0	0	23	0	0
44	Desmodium gangetium	DG	0	0	0	31	0	0
45	Cnestis ferruginea	CnF	0	0	0	0	0	1
46	Discoglypremna caloneura	DC	0	0	0	0	0	1
47	Connarus africanus	CoA	1	0	3	0	0	0
48	Dioscorea praehensilis	DP	0	0	2	0	0	0
49	Craterispermum caudatum	CrC	1	0	0	0	0	0
50	Daniellia ogea	DO	1	0	0	0	0	0
51	Dialium dinklagei	DD	1	0	0	0	0	0
52	Diospyros kamerunensis	DK	2	0	0	0	0	0
53	Entandrophragma angolense	EA	0	66	0	0	11	0
54	Entandrophragma cylindicum	EC	0	23	0	0	3	0
55	Elaeis guineensis	EG	0	0	1	42	0	0
56	Euphorbia heterophylla	EH	0	0	0	37	0	0
57	Funtumia africana	FA	5	0	1	0	0	8
58	Funtumia elastica	FE	1	0	0	0	0	0
59	Glyphaea brevis	GB	0	13	0	0	0	0
60	Geophila obvallata	GO	0	0	30	17	0	0
61	Gongronema latifolium	GL	0	0	2	0	0	0
62	Grewia malacocarpa	GM	0	0	0	54	0	0
63	Griffonia simplicifolia	GS	0	0	12	0	0	1
64	Heisteria parvifolia	HP	0	0	3	0	0	0
65	Gmelina arborea	GA	0	42	0	0	12	0
66	Guarea cedreta	GC	0	8	0	0	3	0
67	Harungana madagascariensis	HM	2	11	0	0	2	2
68	Heritiera utilis	HU	1	39	0	0	10	0
69	Hannoa klaineana	HK	2	0	0	0	0	0
70	Holarrhena floribunda	HF	0	0	0	0	0	2
71	Homalium letestui	HL	2	0	0	0	0	0
72	Imperata cylindrica	IC	0	0	0	48	0	0
73	Ipomoea involucrata	II	0	0	1	0	0	0
74	Justicia flava	JF	0	0	0	45	0	0
75	Leptoderris brachyptera	LB	0	0	0	38	0	0
76	Landolphia dulcis	LD	0	0	1	0	0	0
77	Lannea welwitschii	LW	2	0	0	0	0	0
78	Microsorum punctatum	MP	0	0	0	39	0	0
79	Microdesmis puberula	MiP	0	0	2	0	0	0
80	Millettia rhodantha	MR	0	0	0	0	0	2
81	Millettia zechiana	MZ	0	0	4	0	0	9
82	Khaya ivorensis	KI	1	114	0	0	14	0
83	Leucaena leucocephala	LL	0	92	0	0	44	3
84	Milicia regia	MiR	0	4	0	0	0	0
85	Mitragyna spp	MS	0	31	0	0	15	0
86	Macaranga barteri	MB	20	0	0	0	0	4
87	Macaranga hurifolia	MH	6	0	0	0	0	2
88	Maesobotrya barteri	MaB	0	0	0	0	0	1
89	Ficus sur	FS	0	0	0	0	0	2
90	Hoslundia opposita	HO	0	0	0	0	0	1
91	Maranthes aubrevillei	MA	2	0	0	0	0	0
92	Mareya micrantha	MM	2	0	1	0	0	0
93	Mimosa pudica	Mpu	0	0	9	38	0	0
94	Margaritaria discoidea	MD	1	0	0	0	0	0
95	Microdesmis puberula	McP	4	0	0	0	0	3
96	Monodora myristica	MoM	2	0	0	0	0	1
97	Morinda lucida	ML	2	0	0	0	0	0
98	Musanga cecropioides	MC	3	0	0	0	0	0
99	Myrianthus libericus	MyL	12	0	0	0	0	14
100	Motandra guineensis	MG	0	0	1	0	0	0
101	Olax gambecola	OG	0	0	2	0	0	0
102	Nauclea diderichii	ND	0	165	0	0	41	0
103	Piptadenistrum africana	PA	1	9	0	0	6	0
104	Pycanthus angolensis	PyA	4	2	1	0	2	0
105	Panicum maximum	PM	0	0	0	52	0	0
106	Pakia bicolor	PB	1	0	0	0	0	0
107	Napoleonaea vogelii	NV	0	0	0	0	0	1
108	Newbouldia laevis	NL	0	0	0	0	0	1
109	Parquetina nigrescens	PN	0	0	0	0	0	1
110	Petersianthus macrocarpus	PeM	4	0	0	0	0	0
111	Pueraria montana	PuM	0	0	0	53	0	0
112	Psydrax subcordata	PS	1	0	0	0	0	0
113	Rauvolfia vomitoria	RV	0	23	0	0	17	4
114	Ricinodendron heudelotii	RH	2	0	0	0	0	0
115	Rinorea oblongifolia	RO	5	0	5	0	0	0
116	Rinorea kibbiensis	RK	0	0	4	0	0	1
117	Rottboellia cochinchinensis	RC	0	0	1	0	0	0
118	Scottelia klaineana	SK	1	0	0	0	0	0
119	Spathodea campanulata	SC	1	0	0	0	0	0
120	Sterculia oblonga	SO	1	0	0	0	0	1
121	Senna siamea	SS	1	784	0	17	157	4
122	Scleria boivinii	SB	0	0	10	0	0	0
123	Secamone afzelii	SA	0	0	3	39	0	0
124	Sida acuta	SiA	0	0	0	47	0	0
125	Sida corymbosa	SiC	0	0	2	0	0	0
126	Smilax anceps	SmA	0	0	3	0	0	0
127	Smilax kraussiana	SmK	0	0	1	20	0	0
128	Spermacoce verticillata	SV	0	0	1	0	0	0
129	Sterculia tragacantha	ST	0	0	1	0	0	5
130	Tectona grandis	TG	0	173	0	0	46	0
131	Terminalia ivorensis	TI	0	36	0	0	8	1
132	Terminalia superba	TS	0	373	0	0	55	0
133	Tieghemella heckellii	TH	0	4	0	0	0	0
134	Triplochiton scleroxylon	TrS	0	89	0	0	13	0
135	Tabernaemontana african	TA	3	0	0	0	0	0
136	Tetrorchidium didymostemon	TD	1	0	0	0	0	0
137	Trichilia monadelpha	TM	2	0	0	0	0	3
138	Uapaca guineensis	UG	0	0	0	0	0	0
139	Urera rigida	UR	0	0	1	0	0	0
140	Vernonia conferta	VC	0	17	0	0	4	0
141	Vitex ferruguinea	VF	2	0	0	0	0	0
142	Voacanga africana	VA	1	0	7	0	0	2
143	Xylopia staudtii	XS	0	0	0	0	0	1
144	Zanthoxylon chevalieri	ZC	0	1	0	0	0	0
145	Zanthoxylum gilletii	ZG	1	0	0	0	0	0

## Sheet: Sheet2
	Rehabilitated	Rehabilitated	Rehabilitated	Rehabilitated	Rehabilitated	Rehabilitated	Rehabilitated	Rehabilitated	Rehabilitated	Rehabilitated	Rehabilitated	Rehabilitated	Rehabilitated	Rehabilitated	Rehabilitated	Rehabilitated	Rehabilitated	Rehabilitated	Rehabilitated	Rehabilitated	Rehabilitated	Rehabilitated	Rehabilitated	Rehabilitated	Control	Control	Control
Species	Quadrat 1	Quadrat 2	Quadrat 3	Quadrat 4	Quadrat 5	Quadrat 6	Quadrat 7	Quadrat 8	Quadrat 9	Quadrat 10	Quadrat 11	Quadrat 12	Quadrat 13	Quadrat 14	Quadrat 15	Quadrat 16	Quadrat 17	Quadrat 18	Quadrat 19	Quadrat 20	Quadrat 21	Quadrat 22	Quadrat 23	Quadrat 24	Quadrat 25	Quadrat 26	Quadrat 27	Total
Acacia manguim	16	14	16	16	18	17	15	11	48	21	37	28	43	66	17	23	52	38	26	27	22	20	32	36	0	0	1	660
Alchornea cordifolia	0	0	0	0	0	0	0	0	0	0	0	0	0	0	0	0	0	0	0	0	0	0	0	0	1	1	0	2
Alstonia boonei	4	6	3	2	1	3	2	1	0	1	3	1	2	1	1	2	6	8	2	2	1	4	2	1	0	0	1	60
Allanblackia parviflora	0	0	0	0	0	0	0	0	0	0	0	0	0	0	0	0	0	0	0	0	0	0	0	0	0	0	1	1
Amphimas pterecarpoides	0	0	0	0	0	0	0	0	2	0	0	0	0	2	0	0	2	0	0	0	0	0	0	1	0	0	0	7
Aningeria spp	3	3	1	4	3	1	3	0	2	0	0	0	0	1	3	0	1	0	0	0	0	0	2	0	0	0	0	27
Anthocleista nobilis	0	0	0	0	0	0	0	0	0	0	0	0	0	0	0	0	0	0	0	0	0	0	0	0	1	0	0	1
Anthonotha macrophylla	0	0	0	0	0	0	0	0	0	0	0	0	0	0	0	0	0	0	0	0	0	0	0	0	0	1	2	3
Anthonotha sassandraensis	0	0	0	0	0	0	0	0	0	0	0	0	0	0	0	0	0	0	0	0	0	0	0	0	0	2	0	2
Antiaris toxicaria	0	0	0	0	0	0	0	0	0	0	0	0	0	0	0	0	0	0	0	0	0	0	0	0	0	0	1	1
Antidesma laciniatum	0	0	0	0	0	0	0	0	0	0	0	0	0	0	0	0	0	0	0	0	0	0	0	0	2	0	0	2
Aulacocalyx jasminiflora	0	0	0	0	0	0	0	0	0	0	0	0	0	0	0	0	0	0	0	0	0	0	0	0	0	0	3	3
Bombax bonopozense	0	0	0	1	0	0	1	0	2	0	0	3	0	1	0	1	1	0	0	0	0	0	1	2	0	0	0	13
Baphia nitida	0	0	0	0	0	0	0	0	0	0	0	0	0	0	0	0	0	0	0	0	0	0	0	0	0	1	0	1
Baphia pubescens	0	0	0	0	0	0	0	0	0	0	0	0	0	0	0	0	0	0	0	0	0	0	0	0	1	3	0	4
Beilschmiedia mannii	0	0	0	0	0	0	0	0	0	0	0	0	0	0	0	0	0	0	0	0	0	0	0	0	0	1	0	1
Berlinia tomentella	0	0	0	0	0	0	0	0	0	0	0	0	0	0	0	0	0	0	0	0	0	0	0	0	0	0	3	3
Blighia welwitschii	0	0	0	0	0	0	0	0	0	0	0	0	0	0	0	0	0	0	0	0	0	0	0	0	1	1	1	3
Bridelia atroviridis	0	0	0	0	0	0	0	0	0	0	0	0	0	0	0	0	0	0	0	0	0	0	0	0	1	0	0	1
Cedrela odorata	6	5	8	8	4	7	3	4	4	3	6	3	2	1	1	0	5	3	4	5	4	1	3	6	0	0	0	96
Ceiba pentandra	6	3	7	3	2	4	1	1	4	1	3	6	2	3	1	2	2	1	3	4	6	1	1	2	0	0	0	69
Cola gigantia	2	0	0	0	2	1	0	0	0	0	0	0	0	0	0	0	0	0	0	0	1	0	0	2	0	0	0	8
Calpocalyx brevibracteatus	0	0	0	0	0	0	0	0	0	0	0	0	0	0	0	0	0	0	0	0	0	0	0	0	0	0	3	3
Carapa procera	0	0	0	0	0	0	0	0	0	0	0	0	0	0	0	0	0	0	0	0	0	0	0	0	1	5	1	7
Cola caricifolia	0	0	0	0	0	0	0	0	0	0	0	0	0	0	0	0	0	0	0	0	0	0	0	0	0	1	0	1
Combretum racemosum	0	0	0	0	0	0	0	0	0	0	0	0	0	0	0	0	0	0	0	0	0	0	0	0	0	1	0	1
Connarus africanus	0	0	0	0	0	0	0	0	0	0	0	0	0	0	0	0	0	0	0	0	0	0	0	0	1	0	0	1
Craterispermum caudatum	0	0	0	0	0	0	0	0	0	0	0	0	0	0	0	0	0	0	0	0	0	0	0	0	0	0	1	1
Daniellia ogea	0	0	0	0	0	0	0	0	0	0	0	0	0	0	0	0	0	0	0	0	0	0	0	0	0	1	0	1
Dialium dinklagei	0	0	0	0	0	0	0	0	0	0	0	0	0	0	0	0	0	0	0	0	0	0	0	0	1	0	0	1
Diospyros kamerunensis	0	0	0	0	0	0	0	0	0	0	0	0	0	0	0	0	0	0	0	0	0	0	0	0	0	2	0	2
Entandrophragma angolense	9	6	8	3	4	3	3	6	0	0	1	1	3	2	0	1	0	0	3	1	2	4	5	1	0	0	0	66
Entandrophragma cylindicum	4	0	3	2	1	3	0	1	1	0	0	2	0	0	0	2	0	0	0	0	3	0	0	1	0	0	0	23
Funtumia africana	0	0	0	0	0	0	0	0	0	0	0	0	0	0	0	0	0	0	0	0	0	0	0	0	1	1	3	5
Funtumia elastica	0	0	0	0	0	0	0	0	0	0	0	0	0	0	0	0	0	0	0	0	0	0	0	0	0	0	1	1
Glyphaea brevis	0	0	0	5	0	0	3	1	0	0	0	0	0	0	0	0	1	0	0	0	2	1	0	0	0	0	0	13
Gmelina arborea	5	4	1	3	0	0	0	2	3	2	3	0	2	0	0	0	4	3	1	3	2	0	3	1	0	0	0	42
Guarea cedreta	0	2	0	0	0	2	0	1	0	0	0	0	0	0	0	0	0	0	0	0	0	2	0	1	0	0	0	8
Harungana madagascariensis	0	0	0	0	0	0	0	1	4	1	1	1	0	0	0	0	0	2	0	0	0	0	0	1	1	1	0	13
Heritiera utilis	7	6	3	5	1	0	0	2	2	0	4	1	3	0	1	1	0	0	0	0	0	0	0	3	0	0	1	40
Hannoa klaineana	0	0	0	0	0	0	0	0	0	0	0	0	0	0	0	0	0	0	0	0	0	0	0	0	0	1	1	2
Homalium letestui	0	0	0	0	0	0	0	0	0	0	0	0	0	0	0	0	0	0	0	0	0	0	0	0	0	2	0	2
Lannea welwitschii	0	0	0	0	0	0	0	0	0	0	0	0	0	0	0	0	0	0	0	0	0	0	0	0	0	2	0	2
	0	0	0	0	0	0	0	0	0	0	0	0	0	0	0	0	0	0	0	0	0	0	0	0	0	0	0	0
Khaya ivorensis	8	5	9	6	5	3	3	9	5	6	3	1	2	4	2	1	5	2	8	4	8	6	3	6	0	0	1	115
Leucaena leucocephala	6	7	4	0	0	0	3	1	15	2	1	4	7	4	3	1	8	4	2	5	7	3	5	0	0	0	0	92
Milicia regia	0	0	0	0	0	0	0	1	0	0	0	0	0	0	0	0	0	1	0	0	1	0	1	0	0	0	0	4
Mitragyna spp	4	2	2	5	2	6	2	2	1	0	0	3	0	1	0	0	0	0	0	0	0	0	0	1	0	0	0	31
Macaranga barteri	0	0	0	0	0	0	0	0	0	0	0	0	0	0	0	0	0	0	0	0	0	0	0	0	14	6	0	20
Macaranga hurifolia	0	0	0	0	0	0	0	0	0	0	0	0	0	0	0	0	0	0	0	0	0	0	0	0	6	0	0	6
Maranthes aubrevillei	0	0	0	0	0	0	0	0	0	0	0	0	0	0	0	0	0	0	0	0	0	0	0	0	0	0	2	2
Mareya micrantha	0	0	0	0	0	0	0	0	0	0	0	0	0	0	0	0	0	0	0	0	0	0	0	0	0	1	1	2
Margaritaria discoidea	0	0	0	0	0	0	0	0	0	0	0	0	0	0	0	0	0	0	0	0	0	0	0	0	1	0	0	1
Microdesmis puberula	0	0	0	0	0	0	0	0	0	0	0	0	0	0	0	0	0	0	0	0	0	0	0	0	0	0	4	4
Monodora myristica	0	0	0	0	0	0	0	0	0	0	0	0	0	0	0	0	0	0	0	0	0	0	0	0	0	2	0	2
Morinda lucida	0	0	0	0	0	0	0	0	0	0	0	0	0	0	0	0	0	0	0	0	0	0	0	0	0	2	0	2
Musanga cecropioides	0	0	0	0	0	0	0	0	0	0	0	0	0	0	0	0	0	0	0	0	0	0	0	0	2	1	0	3
Myrianthus libericus	0	0	0	0	0	0	0	0	0	0	0	0	0	0	0	0	0	0	0	0	0	0	0	0	6	6	0	12
Nauclea diderichii	9	8	3	11	14	9	7	4	6	2	4	3	0	0	0	1	14	10	11	6	13	12	10	8	0	0	0	165
Piptadenistrum africana	0	0	0	0	0	0	0	0	0	0	0	0	0	1	0	0	2	0	0	0	0	1	2	3	0	1	0	10
Pycanthus angolensis	0	0	0	0	1	0	0	0	0	0	0	0	0	0	0	0	0	0	0	0	0	0	1	0	0	1	3	6
Pakia bicolor	0	0	0	0	0	0	0	0	0	0	0	0	0	0	0	0	0	0	0	0	0	0	0	0	0	0	1	1
Petersianthus macrocarpus	0	0	0	0	0	0	0	0	0	0	0	0	0	0	0	0	0	0	0	0	0	0	0	0	0	1	0	1
Petersianthus macrocarpus	0	0	0	0	0	0	0	0	0	0	0	0	0	0	0	0	0	0	0	0	0	0	0	0	0	0	3	3
Psydrax subcordata	0	0	0	0	0	0	0	0	0	0	0	0	0	0	0	0	0	0	0	0	0	0	0	0	0	1	0	1
Rauvolfia vomitoria	1	2	0	0	3	0	0	2	0	0	0	0	0	0	0	0	1	0	3	1	1	3	4	2	0	0	0	23
Ricinodendron heudelotii	0	0	0	0	0	0	0	0	0	0	0	0	0	0	0	0	0	0	0	0	0	0	0	0	0	2	0	2
Rinorea oblongifolia	0	0	0	0	0	0	0	0	0	0	0	0	0	0	0	0	0	0	0	0	0	0	0	0	0	0	5	5
Scottelia klaineana	0	0	0	0	0	0	0	0	0	0	0	0	0	0	0	0	0	0	0	0	0	0	0	0	0	0	1	1
Spathodea campanulata	0	0	0	0	0	0	0	0	0	0	0	0	0	0	0	0	0	0	0	0	0	0	0	0	0	1	0	1
Sterculia oblonga	0	0	0	0	0	0	0	0	0	0	0	0	0	0	0	0	0	0	0	0	0	0	0	0	0	0	1	1
Senna siamea	11	14	18	22	17	21	21	18	47	24	33	47	53	28	30	24	20	46	52	58	30	43	52	55	0	0	1	785
Tectona grandis	0	4	4	8	11	4	3	4	4	3	6	4	2	0	1	1	30	15	19	12	9	18	0	11	0	0	0	173
Terminalia ivorensis	5	4	1	2	3	0	0	5	3	1	1	1	0	0	3	0	0	0	0	2	1	4	0	0	0	0	0	36
Terminalia superba	11	18	16	15	9	6	6	11	11	12	10	8	7	7	9	10	35	18	23	38	17	30	19	27	0	0	0	373
Tieghemella heckellii	0	0	0	0	0	0	0	0	0	0	0	0	0	0	0	0	0	1	1	0	1	0	0	1	0	0	0	4
Triplochiton scleroxylon	4	0	0	2	2	0	0	2	6	4	6	7	3	2	2	0	12	7	2	8	9	3	3	5	0	0	0	89
Tabernaemontana african	0	0	0	0	0	0	0	0	0	0	0	0	0	0	0	0	0	0	0	0	0	0	0	0	0	0	3	3
Tetrorchidium didymostemon	0	0	0	0	0	0	0	0	0	0	0	0	0	0	0	0	0	0	0	0	0	0	0	0	0	1	0	1
Trichilia monadelpha	0	0	0	0	0	0	0	0	0	0	0	0	0	0	0	0	0	0	0	0	0	0	0	0	0	1	1	2
Uapaca guineensis	0	0	0	0	0	0	0	0	0	0	0	0	0	0	0	0	0	0	0	0	0	0	0	0	0	0	0	0
Vernonia conferta	3	0	0	0	0	0	2	0	0	1	0	0	1	0	1	0	2	1	1	1	2	1	0	1	0	0	0	17
Vitex ferruguinea	0	0	0	0	0	0	0	0	0	0	0	0	0	0	0	0	0	0	0	0	0	0	0	0	0	0	2	2
Voacanga africana	0	0	0	0	0	0	0	0	0	0	0	0	0	0	0	0	0	0	0	0	0	0	0	0	0	0	1	1
Zanthoxylon chevalieri	0	0	0	0	0	0	0	0	0	0	0	0	0	0	0	0	0	0	0	1	0	0	0	0	0	0	0	1
Zanthoxylum gilletii	0	0	0	0	0	0	0	0	0	0	0	0	0	0	0	0	0	0	0	0	0	0	0	0	0	1	0	1

## Sheet: Sheet3
Treatment	Site/Plot	SPECIES	DBH	HEIGHT
Reclaimed land	Subriso-East	Acacia manguim	44.88	27.61
Reclaimed land	Subriso-East	Acacia manguim	27.823	25.05
Reclaimed land	Subriso-East	Acacia manguim	41.6932	25.02
Reclaimed land	Subriso-East	Acacia manguim	38.51	24.97
Reclaimed land	Subriso-East	Acacia manguim	28.6442	24.95
Reclaimed land	Subriso-East	Acacia manguim	36.92	24.83
Reclaimed land	Subriso-East	Acacia manguim	35.96	24.82
Reclaimed land	Subriso-East	Acacia manguim	33.74	24.75
Reclaimed land	Subriso-East	Acacia manguim	31.1903	24.71
Reclaimed land	Subriso-East	Acacia manguim	41.6932	24.65
Reclaimed land	Subriso-East	Acacia manguim	41.69	24.65
Reclaimed land	Subriso-East	Acacia manguim	40.74	24.65
Reclaimed land	Subriso-East	Acacia manguim	37.24	24.65
Reclaimed land	Subriso-East	Acacia manguim	36.28	24.65
Reclaimed land	Subriso-East	Acacia manguim	34.69	24.65
Reclaimed land	Subriso-East	Acacia manguim	32.29	24.65
Reclaimed land	Subriso-East	Acacia manguim	30.55	24.65
Reclaimed land	Subriso-East	Acacia manguim	26.7346	24.65
Reclaimed land	Subriso-East	Acacia manguim	38.51	24.55
Reclaimed land	Subriso-East	Acacia manguim	34.373	24.55
Reclaimed land	Subriso-East	Acacia manguim	31.19	24.51
Reclaimed land	Subriso-East	Acacia manguim	33.61	24.45
Reclaimed land	Subriso-East	Acacia manguim	32.46	24.35
Reclaimed land	Subriso-East	Acacia manguim	42.5143	24.15
Reclaimed land	Subriso-East	Acacia manguim	42.8307	24.15
Reclaimed land	Subriso-East	Acacia manguim	39.47	24.15
Reclaimed land	Subriso-East	Acacia manguim	37.87	24.15
Reclaimed land	Subriso-East	Acacia manguim	32.18	24.15
Reclaimed land	Subriso-East	Acacia manguim	31.8269	24.15
Reclaimed land	Subriso-East	Acacia manguim	25.41	24.15
Reclaimed land	Subriso-East	Acacia manguim	14.6404	24.15
Reclaimed land	Subriso-East	Acacia manguim	36.28	24.05
Reclaimed land	Subriso-East	Acacia manguim	25.1432	24.05
Reclaimed land	Subriso-East	Acacia manguim	39.47	24.01
Reclaimed land	Subriso-East	Acacia manguim	34.74	24.01
Reclaimed land	Subriso-East	Acacia manguim	27.3711	24
Reclaimed land	Subriso-East	Acacia manguim	39.8663	23.95
Reclaimed land	Subriso-East	Acacia manguim	32.31	23.95
Reclaimed land	Subriso-East	Acacia manguim	30.87	23.95
Reclaimed land	Subriso-East	Acacia manguim	18.7778	18.77
Reclaimed land	Subriso-East	Acacia manguim	15.9134	18.74
Reclaimed land	Subriso-East	Acacia manguim	16.38	18.73
Reclaimed land	Subriso-East	Acacia manguim	27.69	18.7
Reclaimed land	Subriso-East	Acacia manguim	19.78	18.7
Reclaimed land	Subriso-East	Acacia manguim	14.0038	18.7
Reclaimed land	Subriso-East	Acacia manguim	14.75	18.69
Reclaimed land	Subriso-East	Acacia manguim	19.7327	18.65
Reclaimed land	Subriso-East	Acacia manguim	18.1413	18.63
Reclaimed land	Subriso-East	Acacia manguim	18.61	18.62
Reclaimed land	Subriso-East	Acacia manguim	18.6	18.61
Reclaimed land	Subriso-East	Acacia manguim	18.1413	18.61
Reclaimed land	Subriso-East	Acacia manguim	18.5933	18.6
Reclaimed land	Subriso-East	Acacia manguim	21.324	18.54
Reclaimed land	Subriso-East	Acacia manguim	28.64	18.5
Reclaimed land	Subriso-East	Acacia manguim	27.0528	17.72
Reclaimed land	Subriso-East	Acacia manguim	37.0019	17.69
Reclaimed land	Subriso-East	Acacia manguim	35.33	17.68
Reclaimed land	Subriso-East	Acacia manguim	29.5481	17.59
Reclaimed land	Subriso-East	Acacia manguim	25.43	17.58
Reclaimed land	Subriso-East	Acacia manguim	26.098	17.56
Reclaimed land	Subriso-East	Acacia manguim	25.4615	17.51
Reclaimed land	Subriso-East	Acacia manguim	33.0999	17.5
Reclaimed land	Subriso-East	Acacia manguim	34.06	17.49
Reclaimed land	Subriso-East	Acacia manguim	25.3	17.49
Reclaimed land	Subriso-East	Acacia manguim	37.56	17.4
Reclaimed land	Subriso-East	Acacia manguim	38.16	17.37
Reclaimed land	Subriso-East	Acacia manguim	36.9192	17.35
Reclaimed land	Subriso-East	Acacia manguim	24.825	17.33
Reclaimed land	Subriso-East	Acacia manguim	37.17	17.3
Reclaimed land	Subriso-East	Acacia manguim	28.3259	17.3
Reclaimed land	Subriso-East	Acacia manguim	29.87	17.29
Reclaimed land	Subriso-East	Acacia manguim	31.83	17.22
Reclaimed land	Subriso-East	Acacia manguim	31.8269	17.22
Reclaimed land	Subriso-East	Acacia manguim	31.36	17.2
Reclaimed land	Subriso-East	Acacia manguim	35.18	17.19
Reclaimed land	Subriso-East	Acacia manguim	30.87	17.19
Reclaimed land	Subriso-East	Acacia manguim	30.55	17.19
Reclaimed land	Subriso-East	Acacia manguim	32.4634	17.12
Reclaimed land	Subriso-East	Acacia manguim	29.36	17.09
Reclaimed land	Subriso-East	Acacia manguim	25.3	17.09
Reclaimed land	Subriso-East	Acacia manguim	30.33	17
Reclaimed land	Subriso-East	Acacia manguim	35.33	16.99
Reclaimed land	Subriso-East	Acacia manguim	34.6404	16.99
Reclaimed land	Subriso-East	Acacia manguim	29.599	16.99
Reclaimed land	Subriso-East	Acacia manguim	28.6442	16.99
Reclaimed land	Subriso-East	Acacia manguim	27.05	16.99
Reclaimed land	Subriso-East	Acacia manguim	24.825	16.99
Reclaimed land	Subriso-East	Acacia manguim	34.69	16.94
Reclaimed land	Subriso-East	Acacia manguim	26.42	16.89
Reclaimed land	Subriso-East	Acacia manguim	26.3221	16.89
Reclaimed land	Subriso-East	Acacia manguim	28.6442	16.82
Reclaimed land	Subriso-East	Acacia manguim	31.19	16.79
Reclaimed land	Subriso-East	Acacia manguim	29.5481	16.79
Reclaimed land	Subriso-East	Acacia manguim	25.7798	16.79
Reclaimed land	Subriso-East	Acacia manguim	26.48	16.69
Reclaimed land	Subriso-East	Acacia manguim	26.11	16.63
Reclaimed land	Subriso-East	Acacia manguim	25.7798	16.62
Reclaimed land	Subriso-East	Acacia manguim	24.5067	16.6
Reclaimed land	Subriso-East	Acacia manguim	24.7	16.52
Reclaimed land	Subriso-East	Acacia manguim	29.8663	16.49
Reclaimed land	Subriso-East	Acacia manguim	29.78	16.49
Reclaimed land	Subriso-East	Acacia manguim	26.55	16.49
Reclaimed land	Subriso-East	Acacia manguim	25.4615	16.49
Reclaimed land	Subriso-East	Acacia manguim	25.4615	16.49
Reclaimed land	Subriso-East	Acacia manguim	24.95	16.49
Reclaimed land	Subriso-East	Acacia manguim	24.41	16.49
Reclaimed land	Subriso-East	Acacia manguim	25.1432	16.45
Reclaimed land	Subriso-East	Acacia manguim	24.3	16.4
Reclaimed land	Subriso-East	Acacia manguim	24.19	16.36
Reclaimed land	Subriso-East	Acacia manguim	24.5067	16.34
Reclaimed land	Subriso-East	Acacia manguim	24.2	16.29
Reclaimed land	Subriso-East	Acacia manguim	24.19	16.27
Reclaimed land	Subriso-East	Acacia manguim	24.16	16.2
Reclaimed land	Subriso-East	Acacia manguim	40.11	16.19
Reclaimed land	Subriso-East	Acacia manguim	24.1	16.19
Reclaimed land	Subriso-East	Acacia manguim	24.4	16.15
Reclaimed land	Subriso-East	Acacia manguim	24.36	16.13
Reclaimed land	Subriso-East	Acacia manguim	24.1	16.09
Reclaimed land	Subriso-East	Acacia manguim	28.6442	15.99
Reclaimed land	Subriso-East	Acacia manguim	16.6836	15.99
Reclaimed land	Subriso-East	Acacia manguim	14.9586	15.99
Reclaimed land	Subriso-East	Acacia manguim	19.4144	15.92
Reclaimed land	Subriso-East	Acacia manguim	15.28	15.89
Reclaimed land	Subriso-East	Acacia manguim	23.8701	15.86
Reclaimed land	Subriso-East	Acacia manguim	21.0057	15.86
Reclaimed land	Subriso-East	Acacia manguim	19.4144	15.86
Reclaimed land	Subriso-East	Acacia manguim	21.9605	15.85
Reclaimed land	Subriso-East	Acacia manguim	20.0509	15.85
Reclaimed land	Subriso-East	Acacia manguim	22.2788	15.84
Reclaimed land	Subriso-East	Acacia manguim	21.324	15.84
Reclaimed land	Subriso-East	Acacia manguim	20.33	15.84
Reclaimed land	Subriso-East	Acacia manguim	20.0509	15.84
Reclaimed land	Subriso-East	Acacia manguim	23.8701	15.83
Reclaimed land	Subriso-East	Acacia manguim	23.5519	15.82
Reclaimed land	Subriso-East	Acacia manguim	16	15.8
Reclaimed land	Subriso-East	Acacia manguim	19.4144	15.79
Reclaimed land	Subriso-East	Acacia manguim	15.7288	15.79
Reclaimed land	Subriso-East	Acacia manguim	21.0057	15.78
Reclaimed land	Subriso-East	Acacia manguim	22.47	15.77
Reclaimed land	Subriso-East	Acacia manguim	19.73	15.74
Reclaimed land	Subriso-East	Acacia manguim	21.6423	15.74
Reclaimed land	Subriso-East	Acacia manguim	19.0961	15.73
Reclaimed land	Subriso-East	Acacia manguim	23.2336	15.72
Reclaimed land	Subriso-East	Acacia manguim	18.15	15.72
Reclaimed land	Subriso-East	Acacia manguim	23.2336	15.71
Reclaimed land	Subriso-East	Acacia manguim	27.37	15.7
Reclaimed land	Subriso-East	Acacia manguim	20.0509	15.7
Reclaimed land	Subriso-East	Acacia manguim	15.0961	15.7
Reclaimed land	Subriso-East	Acacia manguim	23.64	15.67
Reclaimed land	Subriso-East	Acacia manguim	22.5971	15.67
Reclaimed land	Subriso-East	Acacia manguim	14.9586	15.67
Reclaimed land	Subriso-East	Acacia manguim	22.96	15.63
Reclaimed land	Subriso-East	Acacia manguim	20.3692	15.63
Reclaimed land	Subriso-East	Acacia manguim	20.3692	15.63
Reclaimed land	Subriso-East	Acacia manguim	19.0961	15.63
Reclaimed land	Subriso-East	Acacia manguim	23.8701	15.62
Reclaimed land	Subriso-East	Acacia manguim	23.2336	15.61
Reclaimed land	Subriso-East	Acacia manguim	14.9586	15.61
Reclaimed land	Subriso-East	Acacia manguim	14.0038	15.61
Reclaimed land	Subriso-East	Acacia manguim	17.823	15.59
Reclaimed land	Subriso-East	Acacia manguim	18.71	15.59
Reclaimed land	Subriso-East	Acacia manguim	26.6836	15.59
Reclaimed land	Subriso-East	Acacia manguim	15.2769	15.59
Reclaimed land	Subriso-East	Acacia manguim	14.3221	15.59
Reclaimed land	Subriso-East	Acacia manguim	21.7	15.54
Reclaimed land	Subriso-East	Acacia manguim	22.5971	15.53
Reclaimed land	Subriso-East	Acacia manguim	22.28	15.53
Reclaimed land	Subriso-East	Acacia manguim	18.51	15.53
Reclaimed land	Subriso-East	Acacia manguim	15.9134	15.53
Reclaimed land	Subriso-East	Acacia manguim	16.6836	15.53
Reclaimed land	Subriso-East	Acacia manguim	14.6404	15.52
Reclaimed land	Subriso-East	Acacia manguim	14.3221	15.52
Reclaimed land	Subriso-East	Acacia manguim	24.5067	15.51
Reclaimed land	Subriso-East	Acacia manguim	23.8701	15.51
Reclaimed land	Subriso-East	Acacia manguim	19.5481	15.51
Reclaimed land	Subriso-East	Acacia manguim	19.5481	15.51
Reclaimed land	Subriso-East	Acacia manguim	23.55	15.49
Reclaimed land	Subriso-East	Acacia manguim	23.22	15.49
Reclaimed land	Subriso-East	Acacia manguim	22.6	15.49
Reclaimed land	Subriso-East	Acacia manguim	21.324	15.49
Reclaimed land	Subriso-East	Acacia manguim	21.324	15.49
Reclaimed land	Subriso-East	Acacia manguim	21.21	15.49
Reclaimed land	Subriso-East	Acacia manguim	20.0509	15.49
Reclaimed land	Subriso-East	Acacia manguim	18.7778	15.49
Reclaimed land	Subriso-East	Acacia manguim	18.64	15.49
Reclaimed land	Subriso-East	Acacia manguim	17.6384	15.49
Reclaimed land	Subriso-East	Acacia manguim	14.3221	15.49
Reclaimed land	Subriso-East	Acacia manguim	14.5	15.49
Reclaimed land	Subriso-East	Acacia manguim	15.5952	15.49
Reclaimed land	Subriso-East	Acacia manguim	14.0038	15.49
Reclaimed land	Subriso-East	Acacia manguim	19.0961	15.48
Reclaimed land	Subriso-East	Acacia manguim	20.0509	15.46
Reclaimed land	Subriso-East	Acacia manguim	21.0057	15.46
Reclaimed land	Subriso-East	Acacia manguim	20.37	15.43
Reclaimed land	Subriso-East	Acacia manguim	21.9134	15.42
Reclaimed land	Subriso-East	Acacia manguim	16.8682	15.42
Reclaimed land	Subriso-East	Acacia manguim	24.5067	15.41
Reclaimed land	Subriso-East	Acacia manguim	16.8682	15.41
Reclaimed land	Subriso-East	Acacia manguim	29.28	15.4
Reclaimed land	Subriso-East	Acacia manguim	25.7288	15.39
Reclaimed land	Subriso-East	Acacia manguim	14.0038	15.39
Reclaimed land	Subriso-East	Acacia manguim	16.92	15.39
Reclaimed land	Subriso-East	Acacia manguim	15.65	15.37
Reclaimed land	Subriso-East	Acacia manguim	16.8682	15.35
Reclaimed land	Subriso-East	Acacia manguim	17.5048	15.32
Reclaimed land	Subriso-East	Acacia manguim	16.2317	15.32
Reclaimed land	Subriso-East	Acacia manguim	17.1865	15.31
Reclaimed land	Subriso-East	Acacia manguim	17.1865	15.31
Reclaimed land	Subriso-East	Acacia manguim	20.3692	15.3
Reclaimed land	Subriso-East	Acacia manguim	20.22	15.3
Reclaimed land	Subriso-East	Acacia manguim	22.92	15.27
Reclaimed land	Subriso-East	Acacia manguim	17.823	15.23
Reclaimed land	Subriso-East	Acacia manguim	18.7778	15.21
Reclaimed land	Subriso-East	Acacia manguim	22.2788	15.2
Reclaimed land	Subriso-East	Acacia manguim	18.4596	15.2
Reclaimed land	Subriso-East	Acacia manguim	35.17	15.2
Reclaimed land	Subriso-East	Acacia manguim	21.324	15.2
Reclaimed land	Subriso-East	Acacia manguim	20.6875	15.2
Reclaimed land	Subriso-East	Acacia manguim	17.823	15.2
Reclaimed land	Subriso-East	Acacia manguim	14.9586	15.2
Reclaimed land	Subriso-East	Acacia manguim	14.9134	15.2
Reclaimed land	Subriso-East	Acacia manguim	14.0038	15.2
Reclaimed land	Subriso-East	Acacia manguim	17.9567	15.19
Reclaimed land	Subriso-East	Acacia manguim	14.9586	15.19
Reclaimed land	Subriso-East	Acacia manguim	19.0961	15.12
Reclaimed land	Subriso-East	Acacia manguim	19.2	15.1
Reclaimed land	Subriso-East	Acacia manguim	13.6856	15.1
Reclaimed land	Subriso-East	Acacia manguim	23.63	15.09
Reclaimed land	Subriso-East	Acacia manguim	20.69	15.09
Reclaimed land	Subriso-East	Acacia manguim	37.44	14.99
Reclaimed land	Subriso-East	Acacia manguim	17.823	14.99
Reclaimed land	Subriso-East	Acacia manguim	14.0038	14.99
Reclaimed land	Subriso-East	Acacia manguim	21.4577	14.97
Reclaimed land	Subriso-East	Acacia manguim	14.78	14.97
Reclaimed land	Subriso-East	Acacia manguim	20.6875	14.95
Reclaimed land	Subriso-East	Acacia manguim	14.27	14.95
Reclaimed land	Subriso-East	Acacia manguim	21.6423	14.92
Reclaimed land	Subriso-East	Acacia manguim	21.2	14.83
Reclaimed land	Subriso-East	Acacia manguim	21.15	14.83
Reclaimed land	Subriso-East	Acacia manguim	20.3692	14.83
Reclaimed land	Subriso-East	Acacia manguim	18.7778	14.82
Reclaimed land	Subriso-East	Acacia manguim	21.73	14.81
Reclaimed land	Subriso-East	Acacia manguim	20.6875	14.77
Reclaimed land	Subriso-East	Acacia manguim	16.8682	14.75
Reclaimed land	Subriso-East	Acacia manguim	20.0509	14.74
Reclaimed land	Subriso-East	Acacia manguim	19.8663	14.73
Reclaimed land	Subriso-East	Acacia manguim	18.7778	14.72
Reclaimed land	Subriso-East	Acacia manguim	18.2	14.72
Reclaimed land	Subriso-East	Acacia manguim	19.7327	14.71
Reclaimed land	Subriso-East	Acacia manguim	18.4596	14.71
Reclaimed land	Subriso-East	Acacia manguim	16.81	14.7
Reclaimed land	Subriso-East	Acacia manguim	15.5952	14.68
Reclaimed land	Subriso-East	Acacia manguim	16.8682	14.67
Reclaimed land	Subriso-East	Acacia manguim	20.3692	14.66
Reclaimed land	Subriso-East	Acacia manguim	22.12	14.64
Reclaimed land	Subriso-East	Acacia manguim	20.6875	13.05
Reclaimed land	Subriso-East	Acacia manguim	19.82	13.03
Reclaimed land	Subriso-East	Acacia manguim	15.5952	13.01
Reclaimed land	Subriso-East	Acacia manguim	17.9134	13
Reclaimed land	Subriso-East	Acacia manguim	17.823	8.44
Reclaimed land	Subriso-East	Amphimas pterecarpoides	13.7346	15.61
Reclaimed land	Subriso-East	Amphimas pterecarpoides	18.7778	14.98
Reclaimed land	Subriso-East	Cedrela odorata	23.5086	18.7
Reclaimed land	Subriso-East	Cedrela odorata	21.1903	18.7
Reclaimed land	Subriso-East	Cedrela odorata	26.7346	18.6
Reclaimed land	Subriso-East	Cedrela odorata	16.2317	18.5
Reclaimed land	Subriso-East	Cedrela odorata	19.7327	15.77
Reclaimed land	Subriso-East	Cedrela odorata	23.8001	15.63
Reclaimed land	Subriso-East	Cedrela odorata	14.6404	15.63
Reclaimed land	Subriso-East	Cedrela odorata	26.7346	15.5
Reclaimed land	Subriso-East	Cedrela odorata	26.2826	15.5
Reclaimed land	Subriso-East	Cedrela odorata	21.0528	15.5
Reclaimed land	Subriso-East	Cedrela odorata	16.7346	15.5
Reclaimed land	Subriso-East	Cedrela odorata	25.4615	15.4
Reclaimed land	Subriso-East	Cedrela odorata	17.0528	15.4
Reclaimed land	Subriso-East	Cedrela odorata	19.0961	15.31
Reclaimed land	Subriso-East	Cedrela odorata	25.4615	15.3
Reclaimed land	Subriso-East	Cedrela odorata	23.5519	15.3
Reclaimed land	Subriso-East	Cedrela odorata	21.6423	15.2
Reclaimed land	Subriso-East	Cedrela odorata	19.4144	15.2
Reclaimed land	Subriso-East	Cedrela odorata	14.6404	13
Reclaimed land	Subriso-East	Gmelina arborea	21.324	18.7
Reclaimed land	Subriso-East	Gmelina arborea	20.6875	18.7
Reclaimed land	Subriso-East	Gmelina arborea	18.4596	18.5
Reclaimed land	Subriso-East	Gmelina arborea	16.55	18.5
Reclaimed land	Subriso-East	Gmelina arborea	14.3221	18.5
Reclaimed land	Subriso-East	Gmelina arborea	20.6875	15.63
Reclaimed land	Subriso-East	Gmelina arborea	17.5048	15.59
Reclaimed land	Subriso-East	Gmelina arborea	17.1865	8.5
Reclaimed land	Subriso-East	Gmelina arborea	15.9134	8.5
Reclaimed land	Subriso-East	Leucaena leucocephala	17.753	16.99
Reclaimed land	Subriso-East	Leucaena leucocephala	24.3794	16.79
Reclaimed land	Subriso-East	Leucaena leucocephala	28.1668	16.78
Reclaimed land	Subriso-East	Leucaena leucocephala	25.9071	16.39
Reclaimed land	Subriso-East	Leucaena leucocephala	24.825	16.39
Reclaimed land	Subriso-East	Leucaena leucocephala	18.3959	15.89
Reclaimed land	Subriso-East	Leucaena leucocephala	16.359	15.89
Reclaimed land	Subriso-East	Leucaena leucocephala	22.4061	15.79
Reclaimed land	Subriso-East	Leucaena leucocephala	14.9586	15.79
Reclaimed land	Subriso-East	Leucaena leucocephala	14.3857	15.79
Reclaimed land	Subriso-East	Leucaena leucocephala	23.4348	15.72
Reclaimed land	Subriso-East	Leucaena leucocephala	23.8065	15.63
Reclaimed land	Subriso-East	Leucaena leucocephala	23.9758	15.61
Reclaimed land	Subriso-East	Leucaena leucocephala	13.7174	15.59
Reclaimed land	Subriso-East	Leucaena leucocephala	22.9472	15.58
Reclaimed land	Subriso-East	Leucaena leucocephala	19.096	15.57
Reclaimed land	Subriso-East	Leucaena leucocephala	22.3743	15.55
Reclaimed land	Subriso-East	Leucaena leucocephala	23.2018	15.53
Reclaimed land	Subriso-East	Leucaena leucocephala	23.2018	15.42
Reclaimed land	Subriso-East	Leucaena leucocephala	23.1063	15.42
Reclaimed land	Subriso-East	Leucaena leucocephala	24.7613	15.39
Reclaimed land	Subriso-East	Leucaena leucocephala	19.7645	15.39
Reclaimed land	Subriso-East	Leucaena leucocephala	13.781	15.39
Reclaimed land	Subriso-East	Leucaena leucocephala	23.9338	15.31
Reclaimed land	Subriso-East	Leucaena leucocephala	23.0108	15.31
Reclaimed land	Subriso-East	Leucaena leucocephala	14.4812	14.97
Reclaimed land	Subriso-East	Leucaena leucocephala	21.7696	14.91
Reclaimed land	Subriso-East	Leucaena leucocephala	21.7397	14.9
Reclaimed land	Subriso-East	Leucaena leucocephala	16.9637	14.89
Reclaimed land	Subriso-East	Leucaena leucocephala	14.825	14.89
Reclaimed land	Subriso-East	Leucaena leucocephala	21.1801	14.77
Reclaimed land	Subriso-East	Leucaena leucocephala	19.6308	14.75
Reclaimed land	Subriso-East	Senna siamea	27.6894	25.05
Reclaimed land	Subriso-East	Senna siamea	27.6894	25.05
Reclaimed land	Subriso-East	Senna siamea	30.8721	24.55
Reclaimed land	Subriso-East	Senna siamea	27.0528	24.45
Reclaimed land	Subriso-East	Senna siamea	28.0076	24.25
Reclaimed land	Subriso-East	Senna siamea	25.1432	24.15
Reclaimed land	Subriso-East	Senna siamea	15.2769	24.15
Reclaimed land	Subriso-East	Senna siamea	15.1432	24.15
Reclaimed land	Subriso-East	Senna siamea	14.0038	24.15
Reclaimed land	Subriso-East	Senna siamea	26.4163	24.07
Reclaimed land	Subriso-East	Senna siamea	24.825	24.05
Reclaimed land	Subriso-East	Senna siamea	27.0528	23.95
Reclaimed land	Subriso-East	Senna siamea	14.9586	18.74
Reclaimed land	Subriso-East	Senna siamea	19.669	18.72
Reclaimed land	Subriso-East	Senna siamea	18.7778	18.7
Reclaimed land	Subriso-East	Senna siamea	17.6384	18.64
Reclaimed land	Subriso-East	Senna siamea	19.4144	18.63
Reclaimed land	Subriso-East	Senna siamea	17.5048	18.61
Reclaimed land	Subriso-East	Senna siamea	14.9153	18.6
Reclaimed land	Subriso-East	Senna siamea	21.324	18.55
Reclaimed land	Subriso-East	Senna siamea	17.1865	18.52
Reclaimed land	Subriso-East	Senna siamea	19.7327	18.51
Reclaimed land	Subriso-East	Senna siamea	24.825	17.69
Reclaimed land	Subriso-East	Senna siamea	25.4615	17.64
Reclaimed land	Subriso-East	Senna siamea	25.4615	17.19
Reclaimed land	Subriso-East	Senna siamea	24.825	17.19
Reclaimed land	Subriso-East	Senna siamea	26.4163	16.99
Reclaimed land	Subriso-East	Senna siamea	15.2769	16.99
Reclaimed land	Subriso-East	Senna siamea	26.7346	16.89
Reclaimed land	Subriso-East	Senna siamea	28.0076	16.87
Reclaimed land	Subriso-East	Senna siamea	28.3259	16.83
Reclaimed land	Subriso-East	Senna siamea	26.7346	16.69
Reclaimed land	Subriso-East	Senna siamea	23.2336	16.69
Reclaimed land	Subriso-East	Senna siamea	26.4163	16.5
Reclaimed land	Subriso-East	Senna siamea	25.4615	16.12
Reclaimed land	Subriso-East	Senna siamea	24.825	16.09
Reclaimed land	Subriso-East	Senna siamea	24.1884	15.86
Reclaimed land	Subriso-East	Senna siamea	21.9605	15.85
Reclaimed land	Subriso-East	Senna siamea	20.12	15.85
Reclaimed land	Subriso-East	Senna siamea	21.6423	15.84
Reclaimed land	Subriso-East	Senna siamea	21.6423	15.84
Reclaimed land	Subriso-East	Senna siamea	18.7778	15.84
Reclaimed land	Subriso-East	Senna siamea	24.5067	15.84
Reclaimed land	Subriso-East	Senna siamea	21.6423	15.81
Reclaimed land	Subriso-East	Senna siamea	20.3692	15.81
Reclaimed land	Subriso-East	Senna siamea	16.4163	15.8
Reclaimed land	Subriso-East	Senna siamea	17.9134	15.79
Reclaimed land	Subriso-East	Senna siamea	15.5952	15.79
Reclaimed land	Subriso-East	Senna siamea	20.0509	15.78
Reclaimed land	Subriso-East	Senna siamea	22.2788	15.74
Reclaimed land	Subriso-East	Senna siamea	21.324	15.74
Reclaimed land	Subriso-East	Senna siamea	20.3692	15.74
Reclaimed land	Subriso-East	Senna siamea	19.78	15.74
Reclaimed land	Subriso-East	Senna siamea	19.7327	15.74
Reclaimed land	Subriso-East	Senna siamea	18.7778	15.74
Reclaimed land	Subriso-East	Senna siamea	21.9605	15.73
Reclaimed land	Subriso-East	Senna siamea	21.6423	15.73
Reclaimed land	Subriso-East	Senna siamea	19.73	15.73
Reclaimed land	Subriso-East	Senna siamea	16.46	15.73
Reclaimed land	Subriso-East	Senna siamea	22.5971	15.72
Reclaimed land	Subriso-East	Senna siamea	16.23	15.72
Reclaimed land	Subriso-East	Senna siamea	22.2788	15.72
Reclaimed land	Subriso-East	Senna siamea	14.27	15.72
Reclaimed land	Subriso-East	Senna siamea	17.9567	15.72
Reclaimed land	Subriso-East	Senna siamea	13.97	15.7
Reclaimed land	Subriso-East	Senna siamea	21.6423	15.7
Reclaimed land	Subriso-East	Senna siamea	17.51	15.7
Reclaimed land	Subriso-East	Senna siamea	18.7778	15.69
Reclaimed land	Subriso-East	Senna siamea	18.56	15.69
Reclaimed land	Subriso-East	Senna siamea	22.9153	15.69
Reclaimed land	Subriso-East	Senna siamea	19.2807	15.69
Reclaimed land	Subriso-East	Senna siamea	17.19	15.69
Reclaimed land	Subriso-East	Senna siamea	14.96	15.69
Reclaimed land	Subriso-East	Senna siamea	14.64	15.69
Reclaimed land	Subriso-East	Senna siamea	18.7778	15.68
Reclaimed land	Subriso-East	Senna siamea	28.64	15.63
Reclaimed land	Subriso-East	Senna siamea	22.9153	15.63
Reclaimed land	Subriso-East	Senna siamea	20.6875	15.63
Reclaimed land	Subriso-East	Senna siamea	19.4144	15.63
Reclaimed land	Subriso-East	Senna siamea	17.0528	15.63
Reclaimed land	Subriso-East	Senna siamea	16.6041	15.63
Reclaimed land	Subriso-East	Senna siamea	14.9586	15.63
Reclaimed land	Subriso-East	Senna siamea	19.0961	15.63
Reclaimed land	Subriso-East	Senna siamea	18.5933	15.63
Reclaimed land	Subriso-East	Senna siamea	15.28	15.63
Reclaimed land	Subriso-East	Senna siamea	28.33	15.61
Reclaimed land	Subriso-East	Senna siamea	24.5067	15.61
Reclaimed land	Subriso-East	Senna siamea	17.1865	15.61
Reclaimed land	Subriso-East	Senna siamea	16.87	15.61
Reclaimed land	Subriso-East	Senna siamea	14	15.61
Reclaimed land	Subriso-East	Senna siamea	18.71	15.6
Reclaimed land	Subriso-East	Senna siamea	18.64	15.6
Reclaimed land	Subriso-East	Senna siamea	14.9586	15.6
Reclaimed land	Subriso-East	Senna siamea	13.6856	15.6
Reclaimed land	Subriso-East	Senna siamea	28.01	15.59
Reclaimed land	Subriso-East	Senna siamea	22.5971	15.59
Reclaimed land	Subriso-East	Senna siamea	18.5519	15.59
Reclaimed land	Subriso-East	Senna siamea	15.47	15.59
Reclaimed land	Subriso-East	Senna siamea	16.83	15.59
Reclaimed land	Subriso-East	Senna siamea	19.41	15.59
Reclaimed land	Subriso-East	Senna siamea	15.2769	15.59
Reclaimed land	Subriso-East	Senna siamea	14.6404	15.59
Reclaimed land	Subriso-East	Senna siamea	14.0038	15.59
Reclaimed land	Subriso-East	Senna siamea	17.19	15.59
Reclaimed land	Subriso-East	Senna siamea	27.69	15.58
Reclaimed land	Subriso-East	Senna siamea	10.0573	15.58
Reclaimed land	Subriso-East	Senna siamea	16.3654	15.58
Reclaimed land	Subriso-East	Senna siamea	16.2317	15.58
Reclaimed land	Subriso-East	Senna siamea	22.5971	15.56
Reclaimed land	Subriso-East	Senna siamea	27.37	15.55
Reclaimed land	Subriso-East	Senna siamea	15.5952	15.55
Reclaimed land	Subriso-East	Senna siamea	18.61	15.54
Reclaimed land	Subriso-East	Senna siamea	26.42	15.53
Reclaimed land	Subriso-East	Senna siamea	23.2336	15.53
Reclaimed land	Subriso-East	Senna siamea	22.5971	15.53
Reclaimed land	Subriso-East	Senna siamea	17.2502	15.53
Reclaimed land	Subriso-East	Senna siamea	17.51	15.53
Reclaimed land	Subriso-East	Senna siamea	15.6	15.53
Reclaimed land	Subriso-East	Senna siamea	4.43	15.53
Reclaimed land	Subriso-East	Senna siamea	22.9153	15.52
Reclaimed land	Subriso-East	Senna siamea	22.9153	15.52
Reclaimed land	Subriso-East	Senna siamea	14.774	15.52
Reclaimed land	Subriso-East	Senna siamea	16.8682	15.51
Reclaimed land	Subriso-East	Senna siamea	16.2317	15.51
Reclaimed land	Subriso-East	Senna siamea	14.64	15.51
Reclaimed land	Subriso-East	Senna siamea	10.03	15.51
Reclaimed land	Subriso-East	Senna siamea	18.15	15.5
Reclaimed land	Subriso-East	Senna siamea	18.08	15.49
Reclaimed land	Subriso-East	Senna siamea	16.2298	15.49
Reclaimed land	Subriso-East	Senna siamea	15.5952	15.49
Reclaimed land	Subriso-East	Senna siamea	16.9383	15.49
Reclaimed land	Subriso-East	Senna siamea	16.87	15.49
Reclaimed land	Subriso-East	Senna siamea	16.74	15.49
Reclaimed land	Subriso-East	Senna siamea	10.6	15.49
Reclaimed land	Subriso-East	Senna siamea	10.5	15.49
Reclaimed land	Subriso-East	Senna siamea	10.38	15.49
Reclaimed land	Subriso-East	Senna siamea	19.35	15.49
Reclaimed land	Subriso-East	Senna siamea	16.2317	15.46
Reclaimed land	Subriso-East	Senna siamea	16.2317	15.46
Reclaimed land	Subriso-East	Senna siamea	16.2317	15.46
Reclaimed land	Subriso-East	Senna siamea	22.2788	15.44
Reclaimed land	Subriso-East	Senna siamea	14.401	15.44
Reclaimed land	Subriso-East	Senna siamea	16.39	15.44
Reclaimed land	Subriso-East	Senna siamea	26.41	15.42
Reclaimed land	Subriso-East	Senna siamea	26.11	15.42
Reclaimed land	Subriso-East	Senna siamea	19.0961	15.42
Reclaimed land	Subriso-East	Senna siamea	19.0961	15.42
Reclaimed land	Subriso-East	Senna siamea	15.5952	15.42
Reclaimed land	Subriso-East	Senna siamea	13.7428	15.4
Reclaimed land	Subriso-East	Senna siamea	26.1	15.39
Reclaimed land	Subriso-East	Senna siamea	25.4615	15.39
Reclaimed land	Subriso-East	Senna siamea	25.43	15.39
Reclaimed land	Subriso-East	Senna siamea	14.9	15.39
Reclaimed land	Subriso-East	Senna siamea	14.0038	15.39
Reclaimed land	Subriso-East	Senna siamea	18.1413	15.39
Reclaimed land	Subriso-East	Senna siamea	15.6906	15.39
Reclaimed land	Subriso-East	Senna siamea	16.8682	15.39
Reclaimed land	Subriso-East	Senna siamea	16.7664	15.37
Reclaimed land	Subriso-East	Senna siamea	23.5519	15.35
Reclaimed land	Subriso-East	Senna siamea	16.6454	15.33
Reclaimed land	Subriso-East	Senna siamea	25.41	15.31
Reclaimed land	Subriso-East	Senna siamea	24.95	15.31
Reclaimed land	Subriso-East	Senna siamea	19.73	15.31
Reclaimed land	Subriso-East	Senna siamea	18.1413	15.3
Reclaimed land	Subriso-East	Senna siamea	17.9567	15.3
Reclaimed land	Subriso-East	Senna siamea	14.1375	15.3
Reclaimed land	Subriso-East	Senna siamea	13.6856	15.29
Reclaimed land	Subriso-East	Senna siamea	19.1	15.29
Reclaimed land	Subriso-East	Senna siamea	15.91	15.29
Reclaimed land	Subriso-East	Senna siamea	14.96	15.29
Reclaimed land	Subriso-East	Senna siamea	14.64	15.28
Reclaimed land	Subriso-East	Senna siamea	14.48	15.27
Reclaimed land	Subriso-East	Senna siamea	14.3221	15.21
Reclaimed land	Subriso-East	Senna siamea	23.2336	15.2
Reclaimed land	Subriso-East	Senna siamea	16.3654	15.2
Reclaimed land	Subriso-East	Senna siamea	14.3654	15.2
Reclaimed land	Subriso-East	Senna siamea	10.19	15.2
Reclaimed land	Subriso-East	Senna siamea	14.32	15.2
Reclaimed land	Subriso-East	Senna siamea	18.4914	15.2
Reclaimed land	Subriso-East	Senna siamea	24.83	15.19
Reclaimed land	Subriso-East	Senna siamea	16.86	15.19
Reclaimed land	Subriso-East	Senna siamea	16.18	15.19
Reclaimed land	Subriso-East	Senna siamea	24.825	15.19
Reclaimed land	Subriso-East	Senna siamea	14.0038	15.19
Reclaimed land	Subriso-East	Senna siamea	18.3896	15.16
Reclaimed land	Subriso-East	Senna siamea	24.41	15.1
Reclaimed land	Subriso-East	Senna siamea	23.8701	15.1
Reclaimed land	Subriso-East	Senna siamea	17.4411	15.1
Reclaimed land	Subriso-East	Senna siamea	16.15	15.1
Reclaimed land	Subriso-East	Senna siamea	24.36	15.09
Reclaimed land	Subriso-East	Senna siamea	16.21	15.09
Reclaimed land	Subriso-East	Senna siamea	20.6875	15.09
Reclaimed land	Subriso-East	Senna siamea	15.5952	15.09
Reclaimed land	Subriso-East	Senna siamea	17.9567	14.99
Reclaimed land	Subriso-East	Senna siamea	16.3654	14.99
Reclaimed land	Subriso-East	Senna siamea	19.5481	14.99
Reclaimed land	Subriso-East	Senna siamea	15.0286	14.99
Reclaimed land	Subriso-East	Senna siamea	22.2788	14.98
Reclaimed land	Subriso-East	Senna siamea	24.19	14.97
Reclaimed land	Subriso-East	Senna siamea	15.0223	14.97
Reclaimed land	Subriso-East	Senna siamea	18.59	14.97
Reclaimed land	Subriso-East	Senna siamea	14.3221	14.92
Reclaimed land	Subriso-East	Senna siamea	10.61	14.92
Reclaimed land	Subriso-East	Senna siamea	23.87	14.91
Reclaimed land	Subriso-East	Senna siamea	13.97	14.91
Reclaimed land	Subriso-East	Senna siamea	23.64	14.9
Reclaimed land	Subriso-East	Senna siamea	22.2788	14.9
Reclaimed land	Subriso-East	Senna siamea	21.324	14.9
Reclaimed land	Subriso-East	Senna siamea	18.1413	14.9
Reclaimed land	Subriso-East	Senna siamea	18.8479	14.9
Reclaimed land	Subriso-East	Senna siamea	23.63	14.89
Reclaimed land	Subriso-East	Senna siamea	23.55	14.89
Reclaimed land	Subriso-East	Senna siamea	16.8682	14.89
Reclaimed land	Subriso-East	Senna siamea	16.2355	14.89
Reclaimed land	Subriso-East	Senna siamea	21.324	14.87
Reclaimed land	Subriso-East	Senna siamea	16.8682	14.86
Reclaimed land	Subriso-East	Senna siamea	18.24	14.83
Reclaimed land	Subriso-East	Senna siamea	21.0057	14.82
Reclaimed land	Subriso-East	Senna siamea	22.92	14.77
Reclaimed land	Subriso-East	Senna siamea	22.47	14.75
Reclaimed land	Subriso-East	Senna siamea	21.73	14.75
Reclaimed land	Subriso-East	Senna siamea	21.324	14.72
Reclaimed land	Subriso-East	Senna siamea	22.2355	14.71
Reclaimed land	Subriso-East	Senna siamea	20.0509	14.7
Reclaimed land	Subriso-East	Senna siamea	21.6423	14.69
Reclaimed land	Subriso-East	Senna siamea	21.15	14.69
Reclaimed land	Subriso-East	Senna siamea	15.9134	14.69
Reclaimed land	Subriso-East	Senna siamea	20.0509	14.66
Reclaimed land	Subriso-East	Senna siamea	18.5805	13.1
Reclaimed land	Subriso-East	Senna siamea	17.3138	13.07
Reclaimed land	Subriso-East	Senna siamea	19.9173	13.06
Reclaimed land	Subriso-East	Senna siamea	19.7327	13.05
Reclaimed land	Subriso-East	Senna siamea	18.7778	13.05
Reclaimed land	Subriso-East	Senna siamea	20.3692	13.04
Reclaimed land	Subriso-East	Senna siamea	19.0961	13.04
Reclaimed land	Subriso-East	Senna siamea	18.014	13.04
Reclaimed land	Subriso-East	Senna siamea	18.7346	13.02
Reclaimed land	Subriso-East	Senna siamea	10.2482	13.02
Reclaimed land	Subriso-East	Senna siamea	18.1413	8.45
Reclaimed land	Subriso-East	Senna siamea	17.9185	8.44
Reclaimed land	Subriso-East	Tectona grandis	19.92	18.73
Reclaimed land	Subriso-East	Tectona grandis	19.46	18.63
Reclaimed land	Subriso-East	Tectona grandis	19.73	18.54
Reclaimed land	Subriso-East	Tectona grandis	19.35	15.68
Reclaimed land	Subriso-East	Tectona grandis	14.96	15.68
Reclaimed land	Subriso-East	Tectona grandis	14.64	15.67
Reclaimed land	Subriso-East	Tectona grandis	17.51	15.63
Reclaimed land	Subriso-East	Tectona grandis	19.28	15.61
Reclaimed land	Subriso-East	Tectona grandis	14	15.61
Reclaimed land	Subriso-East	Tectona grandis	17.823	15.55
Reclaimed land	Subriso-East	Tectona grandis	17.36	15.51
Reclaimed land	Subriso-East	Tectona grandis	14.6	15.49
Reclaimed land	Subriso-East	Tectona grandis	18.57	14.99
Reclaimed land	Subriso-East	Tectona grandis	17.49	14.99
Reclaimed land	Subriso-East	Tectona grandis	21.68	14.95
Reclaimed land	Subriso-East	Tectona grandis	13.97	14.91
Reclaimed land	Subriso-East	Tectona grandis	18.7778	13.03
Reclaimed land	Subriso-East	Alstonia boonei	21.9605	15.83
Reclaimed land	Subriso-East	Alstonia boonei	14.1884	15.79
Reclaimed land	Subriso-East	Alstonia boonei	15.9134	15.72
Reclaimed land	Subriso-East	Alstonia boonei	22.5971	15.56
Reclaimed land	Subriso-East	Alstonia boonei	18.7778	15.53
Reclaimed land	Subriso-East	Alstonia boonei	18.5933	15.49
Reclaimed land	Subriso-East	Alstonia boonei	18.324	15.49
Reclaimed land	Subriso-East	Alstonia boonei	17.6384	15.31
Reclaimed land	Subriso-East	Alstonia boonei	16.2317	15.19
Reclaimed land	Subriso-East	Alstonia boonei	16.4615	14.95
Reclaimed land	Subriso-East	Aningeria spp	19.4144	15.79
Reclaimed land	Subriso-East	Aningeria spp	19.0961	15.67
Reclaimed land	Subriso-East	Aningeria spp	18.1413	15.59
Reclaimed land	Subriso-East	Aningeria spp	16.2317	15.53
Reclaimed land	Subriso-East	Aningeria spp	14.0038	14.99
Reclaimed land	Subriso-East	Bombax bonopozense	21.0057	15.58
Reclaimed land	Subriso-East	Bombax bonopozense	16.8269	15.53
Reclaimed land	Subriso-East	Bombax bonopozense	19.0961	15.39
Reclaimed land	Subriso-East	Bombax bonopozense	18.275	15.2
Reclaimed land	Subriso-East	Bombax bonopozense	27.9567	14.92
Reclaimed land	Subriso-East	Bombax bonopozense	23.6856	14.81
Reclaimed land	Subriso-East	Bombax bonopozense	17.0019	13.05
Reclaimed land	Subriso-East	Ceiba pentandra	22.2788	15.84
Reclaimed land	Subriso-East	Ceiba pentandra	21.6	15.84
Reclaimed land	Subriso-East	Ceiba pentandra	21.0057	15.84
Reclaimed land	Subriso-East	Ceiba pentandra	19.7327	15.79
Reclaimed land	Subriso-East	Ceiba pentandra	17.1865	15.76
Reclaimed land	Subriso-East	Ceiba pentandra	21.5481	15.74
Reclaimed land	Subriso-East	Ceiba pentandra	22.2788	15.73
Reclaimed land	Subriso-East	Ceiba pentandra	18.4	15.69
Reclaimed land	Subriso-East	Ceiba pentandra	23.5519	15.68
Reclaimed land	Subriso-East	Ceiba pentandra	23.2336	15.63
Reclaimed land	Subriso-East	Ceiba pentandra	23.2336	15.63
Reclaimed land	Subriso-East	Ceiba pentandra	22.5971	15.63
Reclaimed land	Subriso-East	Ceiba pentandra	22.3	15.61
Reclaimed land	Subriso-East	Ceiba pentandra	14.9586	15.29
Reclaimed land	Subriso-East	Ceiba pentandra	23.9115	15.2
Reclaimed land	Subriso-East	Ceiba pentandra	19.0961	15.16
Reclaimed land	Subriso-East	Ceiba pentandra	18.7778	14.97
Reclaimed land	Subriso-East	Ceiba pentandra	21.6423	14.92
Reclaimed land	Subriso-East	Ceiba pentandra	16.8682	14.86
Reclaimed land	Subriso-East	Ceiba pentandra	21.9605	14.72
Reclaimed land	Subriso-East	Ceiba pentandra	21.324	14.66
Reclaimed land	Subriso-East	Entandrophragma angolense	26.098	24.05
Reclaimed land	Subriso-East	Entandrophragma angolense	26.098	17.48
Reclaimed land	Subriso-East	Entandrophragma angolense	25.7798	17.29
Reclaimed land	Subriso-East	Entandrophragma angolense	26.098	17.05
Reclaimed land	Subriso-East	Entandrophragma angolense	24.825	17.02
Reclaimed land	Subriso-East	Entandrophragma angolense	24.1884	16.2
Reclaimed land	Subriso-East	Entandrophragma angolense	24.4577	16.19
Reclaimed land	Subriso-East	Entandrophragma angolense	23.2336	15.81
Reclaimed land	Subriso-East	Entandrophragma cylindicum	32.7817	25.05
Reclaimed land	Subriso-East	Entandrophragma cylindicum	24.825	25.05
Reclaimed land	Subriso-East	Entandrophragma cylindicum	26.4163	17.65
Reclaimed land	Subriso-East	Entandrophragma cylindicum	26.098	17.61
Reclaimed land	Subriso-East	Entandrophragma cylindicum	28.0076	16.42
Reclaimed land	Subriso-East	Harungana madagascariensis	33.0999	17.34
Reclaimed land	Subriso-East	Harungana madagascariensis	28.3259	17.17
Reclaimed land	Subriso-East	Harungana madagascariensis	30.2355	17.11
Reclaimed land	Subriso-East	Harungana madagascariensis	27.3711	16.51
Reclaimed land	Subriso-East	Harungana madagascariensis	24.825	16.04
Reclaimed land	Subriso-East	Harungana madagascariensis	18.7778	15.1
Reclaimed land	Subriso-East	Harungana madagascariensis	19.7327	8.46
Reclaimed land	Subriso-East	Heretiera ultilis	20.6875	18.64
Reclaimed land	Subriso-East	Heretiera ultilis	16.55	15.8
Reclaimed land	Subriso-East	Heretiera ultilis	19.4144	15.51
Reclaimed land	Subriso-East	Heretiera ultilis	20.6875	15.38
Reclaimed land	Subriso-East	Heretiera ultilis	14.3221	15.29
Reclaimed land	Subriso-East	Heretiera ultilis	23.8701	15.12
Reclaimed land	Subriso-East	Heretiera ultilis	20.3692	14.97
Reclaimed land	Subriso-East	Heretiera ultilis	19.7327	14.92
Reclaimed land	Subriso-East	Heretiera ultilis	16.2317	14.91
Reclaimed land	Subriso-East	Heretiera ultilis	22.275	14.7
Reclaimed land	Subriso-East	Heretiera ultilis	15.9134	8.48
Reclaimed land	Subriso-East	Khaya ivorensis	30.2355	25.05
Reclaimed land	Subriso-East	Khaya ivorensis	29.2807	24.95
Reclaimed land	Subriso-East	Khaya ivorensis	27.6894	24.05
Reclaimed land	Subriso-East	Khaya ivorensis	29.9173	23.95
Reclaimed land	Subriso-East	Khaya ivorensis	26.098	17.59
Reclaimed land	Subriso-East	Khaya ivorensis	26.4163	17.19
Reclaimed land	Subriso-East	Khaya ivorensis	25.4615	17.19
Reclaimed land	Subriso-East	Khaya ivorensis	30.2355	17
Reclaimed land	Subriso-East	Khaya ivorensis	23.2336	16.89
Reclaimed land	Subriso-East	Khaya ivorensis	24.774	16.41
Reclaimed land	Subriso-East	Khaya ivorensis	24.5067	16.4
Reclaimed land	Subriso-East	Khaya ivorensis	24.825	16.29
Reclaimed land	Subriso-East	Khaya ivorensis	23.6728	15.85
Reclaimed land	Subriso-East	Khaya ivorensis	22.1515	15.74
Reclaimed land	Subriso-East	Khaya ivorensis	19.6372	15.73
Reclaimed land	Subriso-East	Khaya ivorensis	21.6391	15.68
Reclaimed land	Subriso-East	Khaya ivorensis	23.6155	15.6
Reclaimed land	Subriso-East	Khaya ivorensis	18.9134	15.59
Reclaimed land	Subriso-East	Khaya ivorensis	22.2069	15.54
Reclaimed land	Subriso-East	Khaya ivorensis	16.6454	15.5
Reclaimed land	Subriso-East	Khaya ivorensis	20.9421	14.75
Reclaimed land	Subriso-East	Khaya ivorensis	17.8549	14.69
Reclaimed land	Subriso-East	Mitragyna spp	22.1197	15.73
Reclaimed land	Subriso-East	Mitragyna spp	15.557	15.72
Reclaimed land	Subriso-East	Mitragyna spp	19.22	15.49
Reclaimed land	Subriso-East	Mitragyna spp	16.33	14.92
Reclaimed land	Subriso-East	Nauclea diderichii	22.2788	15.74
Reclaimed land	Subriso-East	Nauclea diderichii	17.0274	15.7
Reclaimed land	Subriso-East	Nauclea diderichii	14.9586	15.62
Reclaimed land	Subriso-East	Nauclea diderichii	17.823	15.59
Reclaimed land	Subriso-East	Nauclea diderichii	22.9153	15.49
Reclaimed land	Subriso-East	Nauclea diderichii	21.9605	15.49
Reclaimed land	Subriso-East	Nauclea diderichii	17.3456	15.49
Reclaimed land	Subriso-East	Nauclea diderichii	17.9504	15.39
Reclaimed land	Subriso-East	Nauclea diderichii	16.3908	15.39
Reclaimed land	Subriso-East	Nauclea diderichii	16.2317	15.39
Reclaimed land	Subriso-East	Nauclea diderichii	19.4144	15.31
Reclaimed land	Subriso-East	Nauclea diderichii	15.5952	15.19
Reclaimed land	Subriso-East	Nauclea diderichii	24.3475	14.99
Reclaimed land	Subriso-East	Nauclea diderichii	20.0509	13.1
Reclaimed land	Subriso-East	Nauclea diderichii	17.5048	13.1
Reclaimed land	Subriso-East	Nauclea diderichii	17.1865	8.5
Reclaimed land	Subriso-East	Piptadenistrum africana	19.0961	14.99
Reclaimed land	Subriso-East	Terminalia ivorensis	15.93	15.79
Reclaimed land	Subriso-East	Terminalia ivorensis	14.1884	15.73
Reclaimed land	Subriso-East	Terminalia ivorensis	16.6836	15.71
Reclaimed land	Subriso-East	Terminalia ivorensis	14.2	15.63
Reclaimed land	Subriso-East	Terminalia ivorensis	13.84	15.61
Reclaimed land	Subriso-East	Terminalia ivorensis	14.66	15.61
Reclaimed land	Subriso-East	Terminalia superba	15.2769	18.76
Reclaimed land	Subriso-East	Terminalia superba	20.6875	18.7
Reclaimed land	Subriso-East	Terminalia superba	19.0961	18.65
Reclaimed land	Subriso-East	Terminalia superba	16.8721	18.64
Reclaimed land	Subriso-East	Terminalia superba	24.1884	16.34
Reclaimed land	Subriso-East	Terminalia superba	24.1884	16.3
Reclaimed land	Subriso-East	Terminalia superba	24.1	16.18
Reclaimed land	Subriso-East	Terminalia superba	10.5029	15.77
Reclaimed land	Subriso-East	Terminalia superba	21.324	15.75
Reclaimed land	Subriso-East	Terminalia superba	22.2788	15.734
Reclaimed land	Subriso-East	Terminalia superba	21.324	15.73
Reclaimed land	Subriso-East	Terminalia superba	18.74	15.72
Reclaimed land	Subriso-East	Terminalia superba	13.6856	15.72
Reclaimed land	Subriso-East	Terminalia superba	17.55	15.71
Reclaimed land	Subriso-East	Terminalia superba	24.825	15.7
Reclaimed land	Subriso-East	Terminalia superba	12.49	15.7
Reclaimed land	Subriso-East	Terminalia superba	16.2317	15.69
Reclaimed land	Subriso-East	Terminalia superba	14.0038	15.63
Reclaimed land	Subriso-East	Terminalia superba	23.2336	15.61
Reclaimed land	Subriso-East	Terminalia superba	20.6875	15.61
Reclaimed land	Subriso-East	Terminalia superba	14.6404	15.61
Reclaimed land	Subriso-East	Terminalia superba	15.97	15.6
Reclaimed land	Subriso-East	Terminalia superba	15.2769	15.6
Reclaimed land	Subriso-East	Terminalia superba	12.0942	15.6
Reclaimed land	Subriso-East	Terminalia superba	20.26	15.58
Reclaimed land	Subriso-East	Terminalia superba	12.0942	15.56
Reclaimed land	Subriso-East	Terminalia superba	22.5971	15.51
Reclaimed land	Subriso-East	Terminalia superba	15.2769	15.5
Reclaimed land	Subriso-East	Terminalia superba	18.9115	15.49
Reclaimed land	Subriso-East	Terminalia superba	10.1846	15.49
Reclaimed land	Subriso-East	Terminalia superba	14.6	15.49
Reclaimed land	Subriso-East	Terminalia superba	14.6	15.49
Reclaimed land	Subriso-East	Terminalia superba	10.1846	15.49
Reclaimed land	Subriso-East	Terminalia superba	11.7759	15.46
Reclaimed land	Subriso-East	Terminalia superba	16.48	15.45
Reclaimed land	Subriso-East	Terminalia superba	19.8663	15.4
Reclaimed land	Subriso-East	Terminalia superba	18.83	15.4
Reclaimed land	Subriso-East	Terminalia superba	19.7327	15.39
Reclaimed land	Subriso-East	Terminalia superba	10.5029	15.39
Reclaimed land	Subriso-East	Terminalia superba	11.54	15.39
Reclaimed land	Subriso-East	Terminalia superba	13.049	15.39
Reclaimed land	Subriso-East	Terminalia superba	12.0942	15.32
Reclaimed land	Subriso-East	Terminalia superba	20.6875	15.28
Reclaimed land	Subriso-East	Terminalia superba	18.7778	15.25
Reclaimed land	Subriso-East	Terminalia superba	10.5029	15.2
Reclaimed land	Subriso-East	Terminalia superba	13.6856	15.19
Reclaimed land	Subriso-East	Terminalia superba	14.6404	15.1
Reclaimed land	Subriso-East	Terminalia superba	10.8211	15.09
Reclaimed land	Subriso-East	Terminalia superba	15.5952	14.99
Reclaimed land	Subriso-East	Terminalia superba	16.8682	14.99
Reclaimed land	Subriso-East	Terminalia superba	12.62	14.99
Reclaimed land	Subriso-East	Terminalia superba	12.6	14.99
Reclaimed land	Subriso-East	Terminalia superba	20.0509	14.98
Reclaimed land	Subriso-East	Terminalia superba	16.52	14.98
Reclaimed land	Subriso-East	Terminalia superba	11.67	14.92
Reclaimed land	Subriso-East	Terminalia superba	12.2788	14.89
Reclaimed land	Subriso-East	Terminalia superba	21.324	14.86
Reclaimed land	Subriso-East	Terminalia superba	20.3692	14.86
Reclaimed land	Subriso-East	Terminalia superba	21.9605	14.83
Reclaimed land	Subriso-East	Terminalia superba	20.6875	14.81
Reclaimed land	Subriso-East	Terminalia superba	15.9134	14.81
Reclaimed land	Subriso-East	Terminalia superba	18.4596	13.1
Reclaimed land	Subriso-East	Terminalia superba	18.4596	13.1
Reclaimed land	Subriso-East	Terminalia superba	14.3221	13.1
Reclaimed land	Subriso-East	Terminalia superba	18.5933	13.05
Reclaimed land	Subriso-East	Terminalia superba	14.825	13.03
Reclaimed land	Subriso-East	Terminalia superba	10.0255	13.03
Reclaimed land	Subriso-East	Terminalia superba	17.1865	8.5
Reclaimed land	Subriso-East	Terminalia superba	15.9134	8.5
Reclaimed land	Subriso-East	Terminalia superba	13.8192	8.5
Reclaimed land	Subriso-East	Triplochiton scleroxylon	26.098	24.05
Reclaimed land	Subriso-East	Triplochiton scleroxylon	23.2336	18.6
Reclaimed land	Subriso-East	Triplochiton scleroxylon	30.2355	17.42
Reclaimed land	Subriso-East	Triplochiton scleroxylon	24.825	17.38
Reclaimed land	Subriso-East	Triplochiton scleroxylon	25.4615	17.09
Reclaimed land	Subriso-East	Triplochiton scleroxylon	27.3711	16.6
Reclaimed land	Subriso-East	Triplochiton scleroxylon	26.098	16.46
Reclaimed land	Subriso-East	Triplochiton scleroxylon	11.45	15.74
Reclaimed land	Subriso-East	Triplochiton scleroxylon	17.51	15.67
Reclaimed land	Subriso-East	Triplochiton scleroxylon	17.19	15.63
Reclaimed land	Subriso-East	Triplochiton scleroxylon	11.01	15.63
Reclaimed land	Subriso-East	Triplochiton scleroxylon	15.28	15.62
Reclaimed land	Subriso-East	Triplochiton scleroxylon	19.41	15.59
Reclaimed land	Subriso-East	Triplochiton scleroxylon	17.19	15.56
Reclaimed land	Subriso-East	Triplochiton scleroxylon	11.51	15.55
Reclaimed land	Subriso-East	Triplochiton scleroxylon	11.2	15.55
Reclaimed land	Subriso-East	Triplochiton scleroxylon	15.6	15.53
Reclaimed land	Subriso-East	Triplochiton scleroxylon	10.1	15.53
Reclaimed land	Subriso-East	Triplochiton scleroxylon	2.89	15.52
Reclaimed land	Subriso-East	Triplochiton scleroxylon	10.03	15.51
Reclaimed land	Subriso-East	Triplochiton scleroxylon	10.61	14.91
Reclaimed land	Subriso-East	Vernonia conferta	16.87	15.49
Reclaimed land	Subriso-East	Vernonia conferta	14.32	15.2
Reclaimed land	Subriso-East	Vernonia conferta	12.3	15.09
Reclaimed land	G-Zone	Acacia manguim	39.47	25.45
Reclaimed land	G-Zone	Acacia manguim	40.74	25.35
Reclaimed land	G-Zone	Acacia manguim	41.69	25.35
Reclaimed land	G-Zone	Acacia manguim	40.11	24.05
Reclaimed land	G-Zone	Acacia manguim	25.4615	22.62
Reclaimed land	G-Zone	Acacia manguim	29.78	22.41
Reclaimed land	G-Zone	Acacia manguim	24.3	22.2
Reclaimed land	G-Zone	Acacia manguim	24.95	21.96
Reclaimed land	G-Zone	Acacia manguim	24.36	21.6
Reclaimed land	G-Zone	Acacia manguim	27.6894	21.6
Reclaimed land	G-Zone	Acacia manguim	24.1	21.5
Reclaimed land	G-Zone	Acacia manguim	28.6442	21.5
Reclaimed land	G-Zone	Acacia manguim	35.96	21.37
Reclaimed land	G-Zone	Acacia manguim	31.1903	21.26
Reclaimed land	G-Zone	Acacia manguim	25.4615	21.2
Reclaimed land	G-Zone	Acacia manguim	26.7346	21.2
Reclaimed land	G-Zone	Acacia manguim	28.64	21.2
Reclaimed land	G-Zone	Acacia manguim	32.29	21.2
Reclaimed land	G-Zone	Acacia manguim	36.28	21.2
Reclaimed land	G-Zone	Acacia manguim	34.373	21.1
Reclaimed land	G-Zone	Acacia manguim	23.8701	21.06
Reclaimed land	G-Zone	Acacia manguim	31.19	21.06
Reclaimed land	G-Zone	Acacia manguim	27.0528	21
Reclaimed land	G-Zone	Acacia manguim	25.1432	20.7
Reclaimed land	G-Zone	Acacia manguim	31.8269	20.7
Reclaimed land	G-Zone	Acacia manguim	37.87	20.7
Reclaimed land	G-Zone	Acacia manguim	26.4163	20.62
Reclaimed land	G-Zone	Acacia manguim	26.098	20.6
Reclaimed land	G-Zone	Acacia manguim	27.0528	20.5
Reclaimed land	G-Zone	Acacia manguim	29.9173	20.5
Reclaimed land	G-Zone	Acacia manguim	32.31	20.5
Reclaimed land	G-Zone	Acacia manguim	28.33	20.43
Reclaimed land	G-Zone	Acacia manguim	24.825	20.4
Reclaimed land	G-Zone	Acacia manguim	26.098	20.3
Reclaimed land	G-Zone	Acacia manguim	25.4615	20.22
Reclaimed land	G-Zone	Acacia manguim	33.0999	20.21
Reclaimed land	G-Zone	Acacia manguim	30.2355	20.13
Reclaimed land	G-Zone	Acacia manguim	37.56	20.11
Reclaimed land	G-Zone	Acacia manguim	36.9192	20.06
Reclaimed land	G-Zone	Acacia manguim	39.8663	20.03
Reclaimed land	G-Zone	Acacia manguim	32.4634	19.83
Reclaimed land	G-Zone	Acacia manguim	30.33	19.71
Reclaimed land	G-Zone	Acacia manguim	27.05	19.7
Reclaimed land	G-Zone	Acacia manguim	28.6442	19.7
Reclaimed land	G-Zone	Acacia manguim	25.7798	19.5
Reclaimed land	G-Zone	Acacia manguim	27.3711	19.31
Reclaimed land	G-Zone	Acacia manguim	24.95	19.2
Reclaimed land	G-Zone	Acacia manguim	29.78	19.2
Reclaimed land	G-Zone	Acacia manguim	24.3	19.11
Reclaimed land	G-Zone	Acacia manguim	24.5067	18.22
Reclaimed land	G-Zone	Acacia manguim	30.2355	17.6
Reclaimed land	G-Zone	Acacia manguim	26.098	17.46
Reclaimed land	G-Zone	Acacia manguim	26.098	17.46
Reclaimed land	G-Zone	Acacia manguim	25.7798	17.43
Reclaimed land	G-Zone	Acacia manguim	23.6728	17.35
Reclaimed land	G-Zone	Acacia manguim	24.5067	17.3
Reclaimed land	G-Zone	Acacia manguim	27.37	17.2
Reclaimed land	G-Zone	Acacia manguim	29.92	17.1
Reclaimed land	G-Zone	Acacia manguim	28.33	17
Reclaimed land	G-Zone	Acacia manguim	31.36	16.7
Reclaimed land	G-Zone	Acacia manguim	34.74	16.64
Reclaimed land	G-Zone	Acacia manguim	32.46	16.26
Reclaimed land	G-Zone	Acacia manguim	21.6423	16.25
Reclaimed land	G-Zone	Acacia manguim	25.4615	16.11
Reclaimed land	G-Zone	Acacia manguim	14.9586	15.65
Reclaimed land	G-Zone	Acacia manguim	18.71	15.61
Reclaimed land	G-Zone	Acacia manguim	23.5519	15.6
Reclaimed land	G-Zone	Acacia manguim	23.2336	15.55
Reclaimed land	G-Zone	Acacia manguim	18.64	15.44
Reclaimed land	G-Zone	Acacia manguim	24.1	15.44
Reclaimed land	G-Zone	Acacia manguim	23.5519	14.165
Reclaimed land	G-Zone	Acacia manguim	23.2336	14.065
Reclaimed land	G-Zone	Acacia manguim	22.2788	13.955
Reclaimed land	G-Zone	Acacia manguim	18.5519	13.935
Reclaimed land	G-Zone	Acacia manguim	22.9472	13.925
Reclaimed land	G-Zone	Acacia manguim	21.7397	13.875
Reclaimed land	G-Zone	Acacia manguim	22.5971	13.875
Reclaimed land	G-Zone	Acacia manguim	22.5971	13.875
Reclaimed land	G-Zone	Acacia manguim	18.9115	13.799
Reclaimed land	G-Zone	Acacia manguim	15.9134	13.785
Reclaimed land	G-Zone	Acacia manguim	14.9	13.699
Reclaimed land	G-Zone	Acacia manguim	18.4596	13.685
Reclaimed land	G-Zone	Acacia manguim	19.7327	13.685
Reclaimed land	G-Zone	Acacia manguim	15.5952	13.655
Reclaimed land	G-Zone	Acacia manguim	20.3692	13.635
Reclaimed land	G-Zone	Acacia manguim	21.9605	13.615
Reclaimed land	G-Zone	Acacia manguim	21.6423	11.625
Reclaimed land	G-Zone	Acacia manguim	22.2788	11.625
Reclaimed land	G-Zone	Acacia manguim	16	11.585
Reclaimed land	G-Zone	Acacia manguim	16.4163	11.585
Reclaimed land	G-Zone	Acacia manguim	20.3692	11.535
Reclaimed land	G-Zone	Acacia manguim	22.2788	11.519
Reclaimed land	G-Zone	Acacia manguim	21.9605	11.515
Reclaimed land	G-Zone	Acacia manguim	22.1197	11.515
Reclaimed land	G-Zone	Acacia manguim	20.0509	10.945
Reclaimed land	G-Zone	Acacia manguim	19.0961	10.875
Reclaimed land	G-Zone	Acacia manguim	20.3692	10.875
Reclaimed land	G-Zone	Acacia manguim	20.3692	10.875
Reclaimed land	G-Zone	Acacia manguim	21.7	10.785
Reclaimed land	G-Zone	Acacia manguim	22.2069	10.785
Reclaimed land	G-Zone	Acacia manguim	16.2317	10.755
Reclaimed land	G-Zone	Acacia manguim	16.8682	10.755
Reclaimed land	G-Zone	Acacia manguim	20.37	10.72
Reclaimed land	G-Zone	Acacia manguim	15.2769	10.315
Reclaimed land	G-Zone	Acacia manguim	18.4596	10.055
Reclaimed land	G-Zone	Acacia manguim	20.6875	10.005
Reclaimed land	G-Zone	Acacia manguim	19.2807	9.515
Reclaimed land	G-Zone	Acacia manguim	19.73	9.285
Reclaimed land	G-Zone	Acacia manguim	15.0223	8.56
Reclaimed land	G-Zone	Acacia manguim	15.557	8.085
Reclaimed land	G-Zone	Cedrela odorata	38.51	25.67
Reclaimed land	G-Zone	Cedrela odorata	41.6932	25.35
Reclaimed land	G-Zone	Cedrela odorata	32.47	24.71
Reclaimed land	G-Zone	Cedrela odorata	32.8663	24.65
Reclaimed land	G-Zone	Cedrela odorata	38.16	24.23
Reclaimed land	G-Zone	Cedrela odorata	26.55	22.56
Reclaimed land	G-Zone	Cedrela odorata	25.4615	22.34
Reclaimed land	G-Zone	Cedrela odorata	25.1432	22.02
Reclaimed land	G-Zone	Cedrela odorata	26.41	21.6
Reclaimed land	G-Zone	Cedrela odorata	30.2355	21.6
Reclaimed land	G-Zone	Cedrela odorata	24.41	21.47
Reclaimed land	G-Zone	Cedrela odorata	33.74	21.3
Reclaimed land	G-Zone	Cedrela odorata	26.1	21.2
Reclaimed land	G-Zone	Cedrela odorata	30.55	21.2
Reclaimed land	G-Zone	Cedrela odorata	34.69	21.2
Reclaimed land	G-Zone	Cedrela odorata	37.24	21.2
Reclaimed land	G-Zone	Cedrela odorata	24.7	21.06
Reclaimed land	G-Zone	Cedrela odorata	33.61	21
Reclaimed land	G-Zone	Cedrela odorata	32.46	20.9
Reclaimed land	G-Zone	Cedrela odorata	25.41	20.7
Reclaimed land	G-Zone	Cedrela odorata	36.28	20.6
Reclaimed land	G-Zone	Cedrela odorata	27.3711	20.55
Reclaimed land	G-Zone	Cedrela odorata	30.87	20.5
Reclaimed land	G-Zone	Cedrela odorata	27.0528	20.43
Reclaimed land	G-Zone	Cedrela odorata	35.33	20.39
Reclaimed land	G-Zone	Cedrela odorata	25.3	20.2
Reclaimed land	G-Zone	Cedrela odorata	34.06	20.2
Reclaimed land	G-Zone	Cedrela odorata	24.825	20.09
Reclaimed land	G-Zone	Cedrela odorata	28.01	20.06
Reclaimed land	G-Zone	Cedrela odorata	35.18	19.9
Reclaimed land	G-Zone	Cedrela odorata	29.36	19.8
Reclaimed land	G-Zone	Cedrela odorata	24.825	19.7
Reclaimed land	G-Zone	Cedrela odorata	26.7346	19.4
Reclaimed land	G-Zone	Cedrela odorata	24.41	19.2
Reclaimed land	G-Zone	Cedrela odorata	24.19	19.07
Reclaimed land	G-Zone	Cedrela odorata	23.8701	18.22
Reclaimed land	G-Zone	Cedrela odorata	18.61	16.42
Reclaimed land	G-Zone	Cedrela odorata	18.1413	16.25
Reclaimed land	G-Zone	Cedrela odorata	18.7778	16.25
Reclaimed land	G-Zone	Cedrela odorata	22.4061	14.135
Reclaimed land	G-Zone	Cedrela odorata	17.823	13.935
Reclaimed land	G-Zone	Cedrela odorata	22.5971	13.905
Reclaimed land	G-Zone	Cedrela odorata	22.28	13.875
Reclaimed land	G-Zone	Cedrela odorata	18.7778	13.799
Reclaimed land	G-Zone	Leucaena leucocephala	15.41	15.59
Reclaimed land	G-Zone	Leucaena leucocephala	15.43	13
Reclaimed land	G-Zone	Leucaena leucocephala	19.36	12.8
Reclaimed land	G-Zone	Leucaena leucocephala	17.37	12.7
Reclaimed land	G-Zone	Leucaena leucocephala	18.15	9.585
Reclaimed land	G-Zone	Leucaena leucocephala	15.93	8.24
Reclaimed land	G-Zone	Leucaena leucocephala	17.17	8.24
Reclaimed land	G-Zone	Leucaena leucocephala	19.73	6.725
Reclaimed land	G-Zone	Leucaena leucocephala	15.6	6.625
Reclaimed land	G-Zone	Leucaena leucocephala	18.15	6.325
Reclaimed land	G-Zone	Senna siamea	45.8307	24.85
Reclaimed land	G-Zone	Senna siamea	40.11	23.05
Reclaimed land	G-Zone	Senna siamea	27.823	21.6
Reclaimed land	G-Zone	Senna siamea	29.28	21.1
Reclaimed land	G-Zone	Senna siamea	28.0076	20.8
Reclaimed land	G-Zone	Senna siamea	25.1432	20.6
Reclaimed land	G-Zone	Senna siamea	25.43	20.29
Reclaimed land	G-Zone	Senna siamea	28.3259	20.01
Reclaimed land	G-Zone	Senna siamea	25.4615	19.9
Reclaimed land	G-Zone	Senna siamea	26.4163	19.9
Reclaimed land	G-Zone	Senna siamea	30.87	19.9
Reclaimed land	G-Zone	Senna siamea	25.4615	19.8
Reclaimed land	G-Zone	Senna siamea	30.2355	19.71
Reclaimed land	G-Zone	Senna siamea	24.7	19.23
Reclaimed land	G-Zone	Senna siamea	24.774	19.12
Reclaimed land	G-Zone	Senna siamea	24.1884	19.01
Reclaimed land	G-Zone	Senna siamea	24.19	18.98
Reclaimed land	G-Zone	Senna siamea	23.8065	18.34
Reclaimed land	G-Zone	Senna siamea	23.8701	18.33
Reclaimed land	G-Zone	Senna siamea	26.11	18.2
Reclaimed land	G-Zone	Senna siamea	34.373	18.2
Reclaimed land	G-Zone	Senna siamea	25.7798	17.91
Reclaimed land	G-Zone	Senna siamea	23.8701	17.81
Reclaimed land	G-Zone	Senna siamea	27.05	17.81
Reclaimed land	G-Zone	Senna siamea	23.63	17.8
Reclaimed land	G-Zone	Senna siamea	34.6404	17.7
Reclaimed land	G-Zone	Senna siamea	24.1884	17.4
Reclaimed land	G-Zone	Senna siamea	24.1	17.35
Reclaimed land	G-Zone	Senna siamea	28.6442	16.81
Reclaimed land	G-Zone	Senna siamea	31.1903	16.8
Reclaimed land	G-Zone	Senna siamea	26.098	16.6
Reclaimed land	G-Zone	Senna siamea	30.55	16.58
Reclaimed land	G-Zone	Senna siamea	27.69	16
Reclaimed land	G-Zone	Senna siamea	29.28	16
Reclaimed land	G-Zone	Senna siamea	27.37	15.83
Reclaimed land	G-Zone	Senna siamea	29.5481	15.8
Reclaimed land	G-Zone	Senna siamea	19.4144	14.58
Reclaimed land	G-Zone	Senna siamea	15.28	14.55
Reclaimed land	G-Zone	Senna siamea	25.41	14.2
Reclaimed land	G-Zone	Senna siamea	14.9586	14.135
Reclaimed land	G-Zone	Senna siamea	18.15	14.065
Reclaimed land	G-Zone	Senna siamea	23.2336	14.055
Reclaimed land	G-Zone	Senna siamea	32.4634	14
Reclaimed land	G-Zone	Senna siamea	22.96	13.975
Reclaimed land	G-Zone	Senna siamea	17.823	13.965
Reclaimed land	G-Zone	Senna siamea	17.9567	13.965
Reclaimed land	G-Zone	Senna siamea	18.57	13.965
Reclaimed land	G-Zone	Senna siamea	20.6875	13.925
Reclaimed land	G-Zone	Senna siamea	16.9637	13.865
Reclaimed land	G-Zone	Senna siamea	22.9153	13.865
Reclaimed land	G-Zone	Senna siamea	16.8682	13.835
Reclaimed land	G-Zone	Senna siamea	21.73	13.805
Reclaimed land	G-Zone	Senna siamea	21.9605	13.805
Reclaimed land	G-Zone	Senna siamea	24.95	13.8
Reclaimed land	G-Zone	Senna siamea	15.5952	13.799
Reclaimed land	G-Zone	Senna siamea	20.0509	13.715
Reclaimed land	G-Zone	Senna siamea	19.7645	13.699
Reclaimed land	G-Zone	Senna siamea	23.5519	13.659
Reclaimed land	G-Zone	Senna siamea	22.2788	13.509
Reclaimed land	G-Zone	Senna siamea	16.86	13.499
Reclaimed land	G-Zone	Senna siamea	24.41	13.4
Reclaimed land	G-Zone	Senna siamea	24.19	13.3
Reclaimed land	G-Zone	Senna siamea	24.36	13
Reclaimed land	G-Zone	Senna siamea	25.3	12.9
Reclaimed land	G-Zone	Senna siamea	32.4634	12.9
Reclaimed land	G-Zone	Senna siamea	21.324	11.525
Reclaimed land	G-Zone	Senna siamea	21.6423	11.525
Reclaimed land	G-Zone	Senna siamea	22.1515	11.525
Reclaimed land	G-Zone	Senna siamea	21.324	11.515
Reclaimed land	G-Zone	Senna siamea	21.6391	10.925
Reclaimed land	G-Zone	Senna siamea	22.5971	10.925
Reclaimed land	G-Zone	Senna siamea	20.6875	10.875
Reclaimed land	G-Zone	Senna siamea	14.9586	10.845
Reclaimed land	G-Zone	Senna siamea	16.2317	10.75
Reclaimed land	G-Zone	Senna siamea	16.48	10.74
Reclaimed land	G-Zone	Senna siamea	19.8663	10.69
Reclaimed land	G-Zone	Senna siamea	18.1413	10.59
Reclaimed land	G-Zone	Senna siamea	18.7778	10.325
Reclaimed land	G-Zone	Senna siamea	21.324	10.105
Reclaimed land	G-Zone	Senna siamea	18.4596	10.055
Reclaimed land	G-Zone	Senna siamea	19.7327	10.005
Reclaimed land	G-Zone	Senna siamea	18.7778	9.625
Reclaimed land	G-Zone	Senna siamea	16.2317	9.525
Reclaimed land	G-Zone	Senna siamea	18.64	9.485
Reclaimed land	G-Zone	Senna siamea	19.78	9.295
Reclaimed land	G-Zone	Senna siamea	16.74	9.285
Reclaimed land	G-Zone	Senna siamea	19.22	9.285
Reclaimed land	G-Zone	Senna siamea	19.5481	9.285
Reclaimed land	G-Zone	Senna siamea	19.0961	9.235
Reclaimed land	G-Zone	Senna siamea	14.96	9.04
Reclaimed land	G-Zone	Senna siamea	20.12	9
Reclaimed land	G-Zone	Senna siamea	14.9586	8.99
Reclaimed land	G-Zone	Senna siamea	17.4411	8.91
Reclaimed land	G-Zone	Senna siamea	19.0961	8.91
Reclaimed land	G-Zone	Senna siamea	22.47	8.91
Reclaimed land	G-Zone	Senna siamea	18.61	8.74
Reclaimed land	G-Zone	Senna siamea	16.52	8.59
Reclaimed land	G-Zone	Senna siamea	16.33	8.44
Reclaimed land	G-Zone	Senna siamea	18.71	8.25
Reclaimed land	G-Zone	Senna siamea	16.6836	8.005
Reclaimed land	G-Zone	Senna siamea	14.9586	7.865
Reclaimed land	G-Zone	Senna siamea	20.12	7.405
Reclaimed land	G-Zone	Senna siamea	22.47	7.305
Reclaimed land	G-Zone	Senna siamea	18.61	7.205
Reclaimed land	G-Zone	Senna siamea	19.41	7.105
Reclaimed land	G-Zone	Senna siamea	15.2769	7.035
Reclaimed land	G-Zone	Senna siamea	19.35	5.725
Reclaimed land	G-Zone	Tectona grandis	22.46	21.5
Reclaimed land	G-Zone	Tectona grandis	20.74	20.66
Reclaimed land	G-Zone	Tectona grandis	24.74	20.56
Reclaimed land	G-Zone	Tectona grandis	21.8269	19.93
Reclaimed land	G-Zone	Tectona grandis	17.6404	19.7
Reclaimed land	G-Zone	Tectona grandis	24.69	19.65
Reclaimed land	G-Zone	Tectona grandis	26.48	19.4
Reclaimed land	G-Zone	Tectona grandis	26.55	19.2
Reclaimed land	G-Zone	Tectona grandis	24.1	18.9
Reclaimed land	G-Zone	Tectona grandis	23.8701	18.57
Reclaimed land	G-Zone	Tectona grandis	24.5067	18.55
Reclaimed land	G-Zone	Tectona grandis	23.9758	18.32
Reclaimed land	G-Zone	Tectona grandis	23.8269	17.9
Reclaimed land	G-Zone	Tectona grandis	20.2355	17.6
Reclaimed land	G-Zone	Tectona grandis	25.4615	17.48
Reclaimed land	G-Zone	Tectona grandis	16.6836	14.65
Reclaimed land	G-Zone	Tectona grandis	19.2	14.075
Reclaimed land	G-Zone	Tectona grandis	15.47	13.935
Reclaimed land	G-Zone	Tectona grandis	22.3743	13.895
Reclaimed land	G-Zone	Tectona grandis	21.324	13.875
Reclaimed land	G-Zone	Tectona grandis	16.2355	13.865
Reclaimed land	G-Zone	Tectona grandis	21.21	13.799
Reclaimed land	G-Zone	Tectona grandis	22.6	13.799
Reclaimed land	G-Zone	Tectona grandis	18.7778	13.695
Reclaimed land	G-Zone	Tectona grandis	20.0509	13.615
Reclaimed land	G-Zone	Tectona grandis	23.2336	11.515
Reclaimed land	G-Zone	Tectona grandis	18.1413	10.68
Reclaimed land	G-Zone	Tectona grandis	20.6875	10.255
Reclaimed land	G-Zone	Tectona grandis	19.0961	10.205
Reclaimed land	G-Zone	Tectona grandis	18.7778	9.735
Reclaimed land	G-Zone	Tectona grandis	14.825	9.715
Reclaimed land	G-Zone	Tectona grandis	15.0286	8.74
Reclaimed land	G-Zone	Tectona grandis	19.0961	7.805
Reclaimed land	G-Zone	Gmelina arborea	15.9134	9
Reclaimed land	G-Zone	Gmelina arborea	19.0961	10
Reclaimed land	G-Zone	Gmelina arborea	19.0961	11
Reclaimed land	G-Zone	Gmelina arborea	18.4596	10.5
Reclaimed land	G-Zone	Gmelina arborea	17.823	9.5
Reclaimed land	G-Zone	Gmelina arborea	18.1413	12
Reclaimed land	G-Zone	Gmelina arborea	14.6404	11
Reclaimed land	G-Zone	Gmelina arborea	19.0961	10.5
Reclaimed land	G-Zone	Gmelina arborea	24.825	10
Reclaimed land	G-Zone	Alstonia boonei	29.8663	22.33
Reclaimed land	G-Zone	Alstonia boonei	27.6894	20.6
Reclaimed land	G-Zone	Alstonia boonei	26.4163	19.7
Reclaimed land	G-Zone	Alstonia boonei	24.95	18.4
Reclaimed land	G-Zone	Alstonia boonei	23.87	17.1
Reclaimed land	G-Zone	Alstonia boonei	35.33	16.82
Reclaimed land	G-Zone	Alstonia boonei	25.41	16.11
Reclaimed land	G-Zone	Alstonia boonei	25.3	15.7
Reclaimed land	G-Zone	Alstonia boonei	24.825	15.6
Reclaimed land	G-Zone	Alstonia boonei	30.87	14.7
Reclaimed land	G-Zone	Alstonia boonei	20.0509	13.955
Reclaimed land	G-Zone	Alstonia boonei	25.3	13.86
Reclaimed land	G-Zone	Alstonia boonei	21.0057	11.565
Reclaimed land	G-Zone	Alstonia boonei	16.2317	10.75
Reclaimed land	G-Zone	Alstonia boonei	18.5933	10.155
Reclaimed land	G-Zone	Alstonia boonei	19.0961	8.78
Reclaimed land	G-Zone	Alstonia boonei	17.51	6.725
Reclaimed land	G-Zone	Aningeria spp	31.19	17.41
Reclaimed land	G-Zone	Aningeria spp	20.33	16.7
Reclaimed land	G-Zone	Aningeria spp	20.55	16.7
Reclaimed land	G-Zone	Aningeria spp	28.3259	16.7
Reclaimed land	G-Zone	Aningeria spp	22.31	15.88
Reclaimed land	G-Zone	Aningeria spp	23.64	14.7
Reclaimed land	G-Zone	Aningeria spp	21.6423	11.625
Reclaimed land	G-Zone	Aningeria spp	19.7327	11.525
Reclaimed land	G-Zone	Aningeria spp	15.0961	10.945
Reclaimed land	G-Zone	Aningeria spp	16.6454	10.745
Reclaimed land	G-Zone	Aningeria spp	14.9586	10.295
Reclaimed land	G-Zone	Aningeria spp	16.38	10.285
Reclaimed land	G-Zone	Aningeria spp	16.8682	8.76
Reclaimed land	G-Zone	Aningeria spp	22.92	6.625
Reclaimed land	G-Zone	Bombax bonopozense	26.11	13.8
Reclaimed land	G-Zone	Ceiba pentandra	38.51	25.25
Reclaimed land	G-Zone	Ceiba pentandra	36.92	21.38
Reclaimed land	G-Zone	Ceiba pentandra	27.69	21.2
Reclaimed land	G-Zone	Ceiba pentandra	30.8721	21.1
Reclaimed land	G-Zone	Ceiba pentandra	32.18	20.7
Reclaimed land	G-Zone	Ceiba pentandra	28.6442	20.5
Reclaimed land	G-Zone	Ceiba pentandra	37.0019	20.4
Reclaimed land	G-Zone	Ceiba pentandra	29.5481	20.3
Reclaimed land	G-Zone	Ceiba pentandra	24.825	20.04
Reclaimed land	G-Zone	Ceiba pentandra	37.17	20.01
Reclaimed land	G-Zone	Ceiba pentandra	31.36	19.91
Reclaimed land	G-Zone	Ceiba pentandra	35.33	19.7
Reclaimed land	G-Zone	Ceiba pentandra	26.11	19.34
Reclaimed land	G-Zone	Ceiba pentandra	24.5067	19.31
Reclaimed land	G-Zone	Ceiba pentandra	24.36	18.84
Reclaimed land	G-Zone	Ceiba pentandra	24.7613	18.1
Reclaimed land	G-Zone	Ceiba pentandra	18.15	16.57
Reclaimed land	G-Zone	Ceiba pentandra	19.4144	15.55
Reclaimed land	G-Zone	Ceiba pentandra	19.4144	15.35
Reclaimed land	G-Zone	Ceiba pentandra	29.87	14.8
Reclaimed land	G-Zone	Ceiba pentandra	19.4144	14.135
Reclaimed land	G-Zone	Ceiba pentandra	18.15	14.065
Reclaimed land	G-Zone	Ceiba pentandra	18.56	14.035
Reclaimed land	G-Zone	Ceiba pentandra	21.324	13.845
Reclaimed land	G-Zone	Ceiba pentandra	21.324	13.695
Reclaimed land	G-Zone	Cola gigantia	27.823	16.7
Reclaimed land	G-Zone	Cola gigantia	26.1	16.4
Reclaimed land	G-Zone	Cola gigantia	36.28	15.9
Reclaimed land	G-Zone	Cola gigantia	37.0019	15.83
Reclaimed land	G-Zone	Cola gigantia	17.1865	9.485
Reclaimed land	G-Zone	Entandrophragma angolense	26.098	20.27
Reclaimed land	G-Zone	Entandrophragma angolense	28.0076	19.58
Reclaimed land	G-Zone	Entandrophragma angolense	25.7798	19.33
Reclaimed land	G-Zone	Entandrophragma angolense	26.098	19.17
Reclaimed land	G-Zone	Entandrophragma angolense	25.1432	19.16
Reclaimed land	G-Zone	Entandrophragma angolense	24.1	18.8
Reclaimed land	G-Zone	Entandrophragma angolense	24.825	18.8
Reclaimed land	G-Zone	Entandrophragma angolense	23.64	18.38
Reclaimed land	G-Zone	Entandrophragma angolense	24.825	17.6
Reclaimed land	G-Zone	Entandrophragma angolense	26.42	17.57
Reclaimed land	G-Zone	Entandrophragma angolense	27.3711	17.46
Reclaimed land	G-Zone	Entandrophragma angolense	24.1	17.35
Reclaimed land	G-Zone	Entandrophragma angolense	29.92	16.62
Reclaimed land	G-Zone	Entandrophragma angolense	17.56	15.2
Reclaimed land	G-Zone	Entandrophragma angolense	15.18	14.4
Reclaimed land	G-Zone	Entandrophragma angolense	21.324	13.835
Reclaimed land	G-Zone	Entandrophragma angolense	22.5971	13.819
Reclaimed land	G-Zone	Entandrophragma angolense	18.08	13.799
Reclaimed land	G-Zone	Entandrophragma angolense	18.64	13.799
Reclaimed land	G-Zone	Entandrophragma angolense	20.6875	13.745
Reclaimed land	G-Zone	Entandrophragma angolense	16.8682	13.725
Reclaimed land	G-Zone	Entandrophragma angolense	19.6308	13.725
Reclaimed land	G-Zone	Entandrophragma angolense	20.9421	13.725
Reclaimed land	G-Zone	Entandrophragma angolense	20.0509	13.675
Reclaimed land	G-Zone	Entandrophragma angolense	20.0509	13.635
Reclaimed land	G-Zone	Entandrophragma angolense	20.0509	11.565
Reclaimed land	G-Zone	Entandrophragma angolense	14.9153	10.155
Reclaimed land	G-Zone	Entandrophragma angolense	18.014	9.725
Reclaimed land	G-Zone	Entandrophragma angolense	16.46	9.585
Reclaimed land	G-Zone	Entandrophragma angolense	17.0528	9.495
Reclaimed land	G-Zone	Entandrophragma angolense	19.5481	8.74
Reclaimed land	G-Zone	Entandrophragma angolense	18.8479	8.34
Reclaimed land	G-Zone	Entandrophragma angolense	21.15	8.34
Reclaimed land	G-Zone	Entandrophragma angolense	19.78	7.905
Reclaimed land	G-Zone	Entandrophragma cylindicum	19.5481	19.5
Reclaimed land	G-Zone	Entandrophragma cylindicum	24.1884	19.05
Reclaimed land	G-Zone	Entandrophragma cylindicum	24.5067	19.05
Reclaimed land	G-Zone	Entandrophragma cylindicum	28.6442	18.7
Reclaimed land	G-Zone	Entandrophragma cylindicum	27.0528	16.7
Reclaimed land	G-Zone	Entandrophragma cylindicum	19.4144	15.28
Reclaimed land	G-Zone	Entandrophragma cylindicum	20.3692	13.835
Reclaimed land	G-Zone	Entandrophragma cylindicum	17.6384	13.799
Reclaimed land	G-Zone	Entandrophragma cylindicum	21.324	11.625
Reclaimed land	G-Zone	Entandrophragma cylindicum	21.324	11.535
Reclaimed land	G-Zone	Entandrophragma cylindicum	19.669	10.275
Reclaimed land	G-Zone	Glyphaea brevis	18.51	20.96
Reclaimed land	G-Zone	Glyphaea brevis	14.825	17.24
Reclaimed land	G-Zone	Glyphaea brevis	19.36	13.7
Reclaimed land	G-Zone	Glyphaea brevis	20.33	11.625
Reclaimed land	G-Zone	Glyphaea brevis	21.6423	11.515
Reclaimed land	G-Zone	Glyphaea brevis	21.9134	10.71
Reclaimed land	G-Zone	Glyphaea brevis	16.83	9.385
Reclaimed land	G-Zone	Glyphaea brevis	16.39	9.255
Reclaimed land	G-Zone	Glyphaea brevis	16.8682	9.245
Reclaimed land	G-Zone	Guarea cedreta	16.81	13.675
Reclaimed land	G-Zone	Guarea cedreta	15.2769	10.79
Reclaimed land	G-Zone	Guarea cedreta	17.823	9.625
Reclaimed land	G-Zone	Harungana madagascariensis	18.1413	9.635
Reclaimed land	G-Zone	Heritiera utilis	17.3711	17.46
Reclaimed land	G-Zone	Heritiera utilis	14.825	17.24
Reclaimed land	G-Zone	Heritiera utilis	16.42	15.2
Reclaimed land	G-Zone	Heritiera utilis	15.41	14
Reclaimed land	G-Zone	Heritiera utilis	20.0509	11.625
Reclaimed land	G-Zone	Heritiera utilis	19.0961	10.77
Reclaimed land	G-Zone	Heritiera utilis	15.5952	9.695
Reclaimed land	G-Zone	Heritiera utilis	16.23	9.585
Reclaimed land	G-Zone	Heritiera utilis	16.6041	9.495
Reclaimed land	G-Zone	Heritiera utilis	16.9383	9.285
Reclaimed land	G-Zone	Heritiera utilis	19.0961	9.235
Reclaimed land	G-Zone	Heritiera utilis	18.12	9.04
Reclaimed land	G-Zone	Heritiera utilis	19.73	9.04
Reclaimed land	G-Zone	Heritiera utilis	15.5952	8.82
Reclaimed land	G-Zone	Heritiera utilis	17.9567	8.005
Reclaimed land	G-Zone	Heritiera utilis	16.3654	6.825
Reclaimed land	G-Zone	Khaya ivorensis	18.51	20.48
Reclaimed land	G-Zone	Khaya ivorensis	24.1884	17.4
Reclaimed land	G-Zone	Khaya ivorensis	24.1884	17.4
Reclaimed land	G-Zone	Khaya ivorensis	24.1884	17.4
Reclaimed land	G-Zone	Khaya ivorensis	24.83	16.9
Reclaimed land	G-Zone	Khaya ivorensis	31.83	16.9
Reclaimed land	G-Zone	Khaya ivorensis	16.92	16.73
Reclaimed land	G-Zone	Khaya ivorensis	28.6442	16.6
Reclaimed land	G-Zone	Khaya ivorensis	32.29	16.55
Reclaimed land	G-Zone	Khaya ivorensis	26.42	15.94
Reclaimed land	G-Zone	Khaya ivorensis	25.1432	15.91
Reclaimed land	G-Zone	Khaya ivorensis	20.87	15.9
Reclaimed land	G-Zone	Khaya ivorensis	24.36	15.9
Reclaimed land	G-Zone	Khaya ivorensis	23.63	15.22
Reclaimed land	G-Zone	Khaya ivorensis	24.19	14.5
Reclaimed land	G-Zone	Khaya ivorensis	27.37	14.2
Reclaimed land	G-Zone	Khaya ivorensis	23.63	14
Reclaimed land	G-Zone	Khaya ivorensis	23.2336	13.945
Reclaimed land	G-Zone	Khaya ivorensis	16.2298	13.799
Reclaimed land	G-Zone	Khaya ivorensis	17.8549	13.665
Reclaimed land	G-Zone	Khaya ivorensis	18.7778	11.625
Reclaimed land	G-Zone	Khaya ivorensis	21.6423	11.595
Reclaimed land	G-Zone	Khaya ivorensis	22.2788	11.525
Reclaimed land	G-Zone	Khaya ivorensis	15.2769	10.845
Reclaimed land	G-Zone	Khaya ivorensis	15.97	10.845
Reclaimed land	G-Zone	Khaya ivorensis	16.2317	10.75
Reclaimed land	G-Zone	Khaya ivorensis	21.0057	10.75
Reclaimed land	G-Zone	Khaya ivorensis	16.3654	10.49
Reclaimed land	G-Zone	Khaya ivorensis	22.47	10.49
Reclaimed land	G-Zone	Khaya ivorensis	17.1865	9.685
Reclaimed land	G-Zone	Khaya ivorensis	22.2788	9.575
Reclaimed land	G-Zone	Khaya ivorensis	20.6875	9.485
Reclaimed land	G-Zone	Khaya ivorensis	20.26	9.385
Reclaimed land	G-Zone	Khaya ivorensis	15.5952	9.365
Reclaimed land	G-Zone	Khaya ivorensis	17.2502	9.315
Reclaimed land	G-Zone	Khaya ivorensis	23.55	9.315
Reclaimed land	G-Zone	Khaya ivorensis	19.1	9.04
Reclaimed land	G-Zone	Khaya ivorensis	18.4914	9
Reclaimed land	G-Zone	Khaya ivorensis	18.59	8.54
Reclaimed land	G-Zone	Khaya ivorensis	14.96	7.905
Reclaimed land	G-Zone	Khaya ivorensis	19.73	7.905
Reclaimed land	G-Zone	Milicia regia	18.83	10.69
Reclaimed land	G-Zone	Mitragyna spp	24.825	15.1
Reclaimed land	G-Zone	Mitragyna spp	18.7778	10.54
Reclaimed land	G-Zone	Mitragyna spp	21.324	10.095
Reclaimed land	G-Zone	Mitragyna spp	19.9173	10.015
Reclaimed land	G-Zone	Mitragyna spp	21.6423	9.705
Reclaimed land	G-Zone	Mitragyna spp	17.9185	9.625
Reclaimed land	G-Zone	Mitragyna spp	22.9153	9.515
Reclaimed land	G-Zone	Mitragyna spp	16.87	9.485
Reclaimed land	G-Zone	Mitragyna spp	18.3896	8.93
Reclaimed land	G-Zone	Mitragyna spp	16.15	8.89
Reclaimed land	G-Zone	Mitragyna spp	17.19	6.825
Reclaimed land	G-Zone	Nauclea diderichii	19.47	20.98
Reclaimed land	G-Zone	Nauclea diderichii	15.33	17.69
Reclaimed land	G-Zone	Nauclea diderichii	16.098	17.61
Reclaimed land	G-Zone	Nauclea diderichii	24.825	17.6
Reclaimed land	G-Zone	Nauclea diderichii	15.4615	17.48
Reclaimed land	G-Zone	Nauclea diderichii	19.5481	17.42
Reclaimed land	G-Zone	Nauclea diderichii	15.96	16.82
Reclaimed land	G-Zone	Nauclea diderichii	23.61	16.3
Reclaimed land	G-Zone	Nauclea diderichii	24.19	16.2
Reclaimed land	G-Zone	Nauclea diderichii	22.87	16
Reclaimed land	G-Zone	Nauclea diderichii	15.43	15.73
Reclaimed land	G-Zone	Nauclea diderichii	22.2788	13.875
Reclaimed land	G-Zone	Nauclea diderichii	18.7778	13.795
Reclaimed land	G-Zone	Nauclea diderichii	21.0057	13.795
Reclaimed land	G-Zone	Nauclea diderichii	20.6875	13.785
Reclaimed land	G-Zone	Nauclea diderichii	21.73	13.785
Reclaimed land	G-Zone	Nauclea diderichii	22.92	13.699
Reclaimed land	G-Zone	Nauclea diderichii	22.2355	13.685
Reclaimed land	G-Zone	Nauclea diderichii	15.9134	13.665
Reclaimed land	G-Zone	Nauclea diderichii	21.9605	13.615
Reclaimed land	G-Zone	Nauclea diderichii	22.12	13.615
Reclaimed land	G-Zone	Nauclea diderichii	20.3692	11.595
Reclaimed land	G-Zone	Nauclea diderichii	19.0961	11.515
Reclaimed land	G-Zone	Nauclea diderichii	18.7778	11.515
Reclaimed land	G-Zone	Nauclea diderichii	16.6454	10.62
Reclaimed land	G-Zone	Nauclea diderichii	17.1865	10.075
Reclaimed land	G-Zone	Nauclea diderichii	18.5805	10.055
Reclaimed land	G-Zone	Nauclea diderichii	17.3138	10.025
Reclaimed land	G-Zone	Nauclea diderichii	18.1413	10.025
Reclaimed land	G-Zone	Nauclea diderichii	18.7346	9.705
Reclaimed land	G-Zone	Nauclea diderichii	15.9134	9.685
Reclaimed land	G-Zone	Nauclea diderichii	15.5952	9.605
Reclaimed land	G-Zone	Nauclea diderichii	18.74	9.585
Reclaimed land	G-Zone	Nauclea diderichii	17.55	9.545
Reclaimed land	G-Zone	Nauclea diderichii	21.6423	9.535
Reclaimed land	G-Zone	Nauclea diderichii	16.8682	9.05
Reclaimed land	G-Zone	Nauclea diderichii	15.91	9.04
Reclaimed land	G-Zone	Nauclea diderichii	20.6875	8.82
Reclaimed land	G-Zone	Nauclea diderichii	23.55	8.36
Reclaimed land	G-Zone	Nauclea diderichii	18.71	7.105
Reclaimed land	G-Zone	Nauclea diderichii	21.15	7.105
Reclaimed land	G-Zone	Nauclea diderichii	16.2317	6.825
Reclaimed land	G-Zone	Nauclea diderichii	21.73	6.625
Reclaimed land	G-Zone	Rauvolfia vomitoria	16.8682	13.645
Reclaimed land	G-Zone	Rauvolfia vomitoria	15.8307	11.8
Reclaimed land	G-Zone	Rauvolfia vomitoria	19.7327	10.065
Reclaimed land	G-Zone	Rauvolfia vomitoria	17.9134	9.605
Reclaimed land	G-Zone	Rauvolfia vomitoria	15.5952	9.235
Reclaimed land	G-Zone	Rauvolfia vomitoria	18.64	6.325
Reclaimed land	G-Zone	Terminalia ivorensis	19.47	21.02
Reclaimed land	G-Zone	Terminalia ivorensis	29.87	20
Reclaimed land	G-Zone	Terminalia ivorensis	26.42	19.6
Reclaimed land	G-Zone	Terminalia ivorensis	28.3259	19.54
Reclaimed land	G-Zone	Terminalia ivorensis	26.4163	19.21
Reclaimed land	G-Zone	Terminalia ivorensis	19.73	14.98
Reclaimed land	G-Zone	Terminalia ivorensis	22.47	14.115
Reclaimed land	G-Zone	Terminalia ivorensis	19.73	14.085
Reclaimed land	G-Zone	Terminalia ivorensis	16.21	14.065
Reclaimed land	G-Zone	Terminalia ivorensis	17.49	13.965
Reclaimed land	G-Zone	Terminalia ivorensis	23.2336	13.955
Reclaimed land	G-Zone	Terminalia ivorensis	21.7696	13.885
Reclaimed land	G-Zone	Terminalia ivorensis	20.3692	13.805
Reclaimed land	G-Zone	Terminalia ivorensis	21.15	13.805
Reclaimed land	G-Zone	Terminalia ivorensis	21.2	13.805
Reclaimed land	G-Zone	Terminalia ivorensis	20.0509	13.769
Reclaimed land	G-Zone	Terminalia ivorensis	22.2788	13.749
Reclaimed land	G-Zone	Terminalia ivorensis	19.8663	13.705
Reclaimed land	G-Zone	Terminalia ivorensis	18.5933	9.735
Reclaimed land	G-Zone	Terminalia superba	27.6894	21.6
Reclaimed land	G-Zone	Terminalia superba	29.2807	21.5
Reclaimed land	G-Zone	Terminalia superba	23.8701	21.1
Reclaimed land	G-Zone	Terminalia superba	25.5143	20.7
Reclaimed land	G-Zone	Terminalia superba	29.47	20.7
Reclaimed land	G-Zone	Terminalia superba	24.825	20.6
Reclaimed land	G-Zone	Terminalia superba	24.83	20.56
Reclaimed land	G-Zone	Terminalia superba	29.92	20.27
Reclaimed land	G-Zone	Terminalia superba	25.4615	19.9
Reclaimed land	G-Zone	Terminalia superba	30.55	19.9
Reclaimed land	G-Zone	Terminalia superba	25.3	19.8
Reclaimed land	G-Zone	Terminalia superba	24.4	19.71
Reclaimed land	G-Zone	Terminalia superba	29.599	19.7
Reclaimed land	G-Zone	Terminalia superba	26.3221	19.6
Reclaimed land	G-Zone	Terminalia superba	26.7346	19.6
Reclaimed land	G-Zone	Terminalia superba	28.6442	19.53
Reclaimed land	G-Zone	Terminalia superba	25.4615	19.2
Reclaimed land	G-Zone	Terminalia superba	25.4615	19.2
Reclaimed land	G-Zone	Terminalia superba	24.2	19
Reclaimed land	G-Zone	Terminalia superba	24.16	18.91
Reclaimed land	G-Zone	Terminalia superba	24.1	18.89
Reclaimed land	G-Zone	Terminalia superba	24.4	18.86
Reclaimed land	G-Zone	Terminalia superba	23.8701	18.54
Reclaimed land	G-Zone	Terminalia superba	24.825	18.41
Reclaimed land	G-Zone	Terminalia superba	24.2	18.3
Reclaimed land	G-Zone	Terminalia superba	24.5067	18.3
Reclaimed land	G-Zone	Terminalia superba	31.19	18.2
Reclaimed land	G-Zone	Terminalia superba	23.9338	18.02
Reclaimed land	G-Zone	Terminalia superba	27.3711	17.98
Reclaimed land	G-Zone	Terminalia superba	24.19	17.9
Reclaimed land	G-Zone	Terminalia superba	24.825	17.9
Reclaimed land	G-Zone	Terminalia superba	24.16	17.8
Reclaimed land	G-Zone	Terminalia superba	29.599	17.7
Reclaimed land	G-Zone	Terminalia superba	26.3221	17.6
Reclaimed land	G-Zone	Terminalia superba	34.69	17.6
Reclaimed land	G-Zone	Terminalia superba	26.48	17.34
Reclaimed land	G-Zone	Terminalia superba	26.11	17.31
Reclaimed land	G-Zone	Terminalia superba	28.01	17.04
Reclaimed land	G-Zone	Terminalia superba	26.41	16.94
Reclaimed land	G-Zone	Terminalia superba	32.46	16.87
Reclaimed land	G-Zone	Terminalia superba	37.24	16.51
Reclaimed land	G-Zone	Terminalia superba	23.2336	15.35
Reclaimed land	G-Zone	Terminalia superba	21.0057	15.07
Reclaimed land	G-Zone	Terminalia superba	18.7778	14.98
Reclaimed land	G-Zone	Terminalia superba	15.28	14.95
Reclaimed land	G-Zone	Terminalia superba	14.9586	14.65
Reclaimed land	G-Zone	Terminalia superba	18.3959	14.55
Reclaimed land	G-Zone	Terminalia superba	19.4144	14.205
Reclaimed land	G-Zone	Terminalia superba	21.0057	14.205
Reclaimed land	G-Zone	Terminalia superba	16.18	14.165
Reclaimed land	G-Zone	Terminalia superba	16.3654	13.965
Reclaimed land	G-Zone	Terminalia superba	23.2336	13.955
Reclaimed land	G-Zone	Terminalia superba	21.6423	13.895
Reclaimed land	G-Zone	Terminalia superba	23.2336	13.885
Reclaimed land	G-Zone	Terminalia superba	23.2018	13.875
Reclaimed land	G-Zone	Terminalia superba	23.2336	13.875
Reclaimed land	G-Zone	Terminalia superba	14.825	13.865
Reclaimed land	G-Zone	Terminalia superba	16.8682	13.865
Reclaimed land	G-Zone	Terminalia superba	22.9153	13.865
Reclaimed land	G-Zone	Terminalia superba	20.0509	13.799
Reclaimed land	G-Zone	Terminalia superba	21.324	13.799
Reclaimed land	G-Zone	Terminalia superba	21.324	13.799
Reclaimed land	G-Zone	Terminalia superba	21.1801	13.745
Reclaimed land	G-Zone	Terminalia superba	23.2018	13.729
Reclaimed land	G-Zone	Terminalia superba	19.7327	13.699
Reclaimed land	G-Zone	Terminalia superba	18.2	13.695
Reclaimed land	G-Zone	Terminalia superba	23.0108	13.619
Reclaimed land	G-Zone	Terminalia superba	20.6875	13.589
Reclaimed land	G-Zone	Terminalia superba	23.2336	13.509
Reclaimed land	G-Zone	Terminalia superba	23.2336	11.526
Reclaimed land	G-Zone	Terminalia superba	19.6372	11.515
Reclaimed land	G-Zone	Terminalia superba	16.7664	10.66
Reclaimed land	G-Zone	Terminalia superba	17.823	10.59
Reclaimed land	G-Zone	Terminalia superba	17.9567	10.59
Reclaimed land	G-Zone	Terminalia superba	18.7778	10.255
Reclaimed land	G-Zone	Terminalia superba	17.6384	10.195
Reclaimed land	G-Zone	Terminalia superba	19.4144	10.185
Reclaimed land	G-Zone	Terminalia superba	20.3692	9.725
Reclaimed land	G-Zone	Terminalia superba	15.6906	9.215
Reclaimed land	G-Zone	Terminalia superba	18.5933	7.805
Reclaimed land	G-Zone	Triplochiton scleroxylon	31.83	19.93
Reclaimed land	G-Zone	Triplochiton scleroxylon	29.8663	19.2
Reclaimed land	G-Zone	Triplochiton scleroxylon	24.5067	18.12
Reclaimed land	G-Zone	Triplochiton scleroxylon	27.44	17.7
Reclaimed land	G-Zone	Triplochiton scleroxylon	23.4348	14.065
Reclaimed land	G-Zone	Triplochiton scleroxylon	22.5971	13.935
Reclaimed land	G-Zone	Triplochiton scleroxylon	18.24	13.805
Reclaimed land	G-Zone	Triplochiton scleroxylon	23.1063	13.729
Reclaimed land	G-Zone	Vernonia conferta	16.8721	10.195
Reclaimed land	Subriso-West	Acacia mangium	28.33	21.46
Reclaimed land	Subriso-West	Acacia mangium	27.69	21.19
Reclaimed land	Subriso-West	Acacia mangium	28.96	21.14
Reclaimed land	Subriso-West	Acacia mangium	35.0095	24.4
Reclaimed land	Subriso-West	Acacia mangium	31.78	24.4
Reclaimed land	Subriso-West	Acacia mangium	39.47	24.39
Reclaimed land	Subriso-West	Acacia mangium	36.9192	24.32
Reclaimed land	Subriso-West	Acacia mangium	36.2826	24.32
Reclaimed land	Subriso-West	Acacia mangium	36.9192	24.31
Reclaimed land	Subriso-West	Acacia mangium	33.4182	24.29
Reclaimed land	Subriso-West	Acacia mangium	36.28	24.28
Reclaimed land	Subriso-West	Acacia mangium	35.9644	24.27
Reclaimed land	Subriso-West	Acacia mangium	37.56	24.25
Reclaimed land	Subriso-West	Acacia mangium	37.24	24.25
Reclaimed land	Subriso-West	Acacia mangium	36.92	24.25
Reclaimed land	Subriso-West	Acacia mangium	36.6009	24.25
Reclaimed land	Subriso-West	Acacia mangium	25.5143	24.25
Reclaimed land	Subriso-West	Acacia mangium	20.42	24.25
Reclaimed land	Subriso-West	Acacia mangium	30.9357	24.23
Reclaimed land	Subriso-West	Acacia mangium	36.91	24.18
Reclaimed land	Subriso-West	Acacia mangium	36.28	24.18
Reclaimed land	Subriso-West	Acacia mangium	33.12	24.18
Reclaimed land	Subriso-West	Acacia mangium	31.8269	24.18
Reclaimed land	Subriso-West	Acacia mangium	36.91	24.17
Reclaimed land	Subriso-West	Acacia mangium	34.69	24.17
Reclaimed land	Subriso-West	Acacia mangium	33.74	24.16
Reclaimed land	Subriso-West	Acacia mangium	20.37	23.6
Reclaimed land	Subriso-West	Acacia mangium	19.73	23.6
Reclaimed land	Subriso-West	Acacia mangium	18.78	23.6
Reclaimed land	Subriso-West	Acacia mangium	18.46	23.6
Reclaimed land	Subriso-West	Acacia mangium	18.14	23.6
Reclaimed land	Subriso-West	Acacia mangium	16.55	23.6
Reclaimed land	Subriso-West	Acacia mangium	25.17	23.42
Reclaimed land	Subriso-West	Acacia mangium	15.91	23.38
Reclaimed land	Subriso-West	Acacia mangium	15.59	23.31
Reclaimed land	Subriso-West	Acacia mangium	29.92	23.3
Reclaimed land	Subriso-West	Acacia mangium	14.64	23.3
Reclaimed land	Subriso-West	Acacia mangium	25.8307	23.22
Reclaimed land	Subriso-West	Acacia mangium	25.83	23.22
Reclaimed land	Subriso-West	Acacia mangium	14	23.21
Reclaimed land	Subriso-West	Acacia mangium	18.58	23.2
Reclaimed land	Subriso-West	Acacia mangium	19.16	23.18
Reclaimed land	Subriso-West	Acacia mangium	33.4182	21.91
Reclaimed land	Subriso-West	Acacia mangium	31.3	21.91
Reclaimed land	Subriso-West	Acacia mangium	37.87	21.9
Reclaimed land	Subriso-West	Acacia mangium	36.6	21.9
Reclaimed land	Subriso-West	Acacia mangium	33.41	21.9
Reclaimed land	Subriso-West	Acacia mangium	30.15	21.9
Reclaimed land	Subriso-West	Acacia mangium	28.37	21.9
Reclaimed land	Subriso-West	Acacia mangium	20.43	21.9
Reclaimed land	Subriso-West	Acacia mangium	32.8	21.89
Reclaimed land	Subriso-West	Acacia mangium	37.12	21.87
Reclaimed land	Subriso-West	Acacia mangium	34.69	21.84
Reclaimed land	Subriso-West	Acacia mangium	34.06	21.84
Reclaimed land	Subriso-West	Acacia mangium	31.8269	21.84
Reclaimed land	Subriso-West	Acacia mangium	31.19	21.84
Reclaimed land	Subriso-West	Acacia mangium	34.69	21.82
Reclaimed land	Subriso-West	Acacia mangium	34.37	21.82
Reclaimed land	Subriso-West	Acacia mangium	33.6728	21.82
Reclaimed land	Subriso-West	Acacia mangium	33.74	21.81
Reclaimed land	Subriso-West	Acacia mangium	33.41	21.81
Reclaimed land	Subriso-West	Acacia mangium	33.1	21.81
Reclaimed land	Subriso-West	Acacia mangium	31.8269	21.81
Reclaimed land	Subriso-West	Acacia mangium	31.19	21.81
Reclaimed land	Subriso-West	Acacia mangium	37.87	21.8
Reclaimed land	Subriso-West	Acacia mangium	36.2826	21.8
Reclaimed land	Subriso-West	Acacia mangium	31.19	21.8
Reclaimed land	Subriso-West	Acacia mangium	29.95	21.8
Reclaimed land	Subriso-West	Acacia mangium	32.78	21.79
Reclaimed land	Subriso-West	Acacia mangium	30.9357	21.78
Reclaimed land	Subriso-West	Acacia mangium	31.83	21.77
Reclaimed land	Subriso-West	Acacia mangium	32.4952	21.76
Reclaimed land	Subriso-West	Acacia mangium	36.9192	21.75
Reclaimed land	Subriso-West	Acacia mangium	34.0547	21.75
Reclaimed land	Subriso-West	Acacia mangium	31.8269	21.75
Reclaimed land	Subriso-West	Acacia mangium	32.15	21.73
Reclaimed land	Subriso-West	Acacia mangium	31.19	21.73
Reclaimed land	Subriso-West	Acacia mangium	31.2686	21.71
Reclaimed land	Subriso-West	Acacia mangium	31.19	21.71
Reclaimed land	Subriso-West	Acacia mangium	30.87	21.71
Reclaimed land	Subriso-West	Acacia mangium	37.24	21.7
Reclaimed land	Subriso-West	Acacia mangium	33.1	21.7
Reclaimed land	Subriso-West	Acacia mangium	32.78	21.7
Reclaimed land	Subriso-West	Acacia mangium	32.4634	21.7
Reclaimed land	Subriso-West	Acacia mangium	32.4	21.7
Reclaimed land	Subriso-West	Acacia mangium	30.87	21.7
Reclaimed land	Subriso-West	Acacia mangium	30.55	21.7
Reclaimed land	Subriso-West	Acacia mangium	24.97	21.7
Reclaimed land	Subriso-West	Acacia mangium	24.65	21.7
Reclaimed land	Subriso-West	Acacia mangium	34.37	21.65
Reclaimed land	Subriso-West	Acacia mangium	24.56	21.63
Reclaimed land	Subriso-West	Acacia mangium	34.373	21.61
Reclaimed land	Subriso-West	Acacia mangium	40.1	21.6
Reclaimed land	Subriso-West	Acacia mangium	33.14	21.6
Reclaimed land	Subriso-West	Acacia mangium	30.4	21.6
Reclaimed land	Subriso-West	Acacia mangium	24.65	21.6
Reclaimed land	Subriso-West	Acacia mangium	24.33	21.6
Reclaimed land	Subriso-West	Acacia mangium	24.33	21.6
Reclaimed land	Subriso-West	Acacia mangium	40.1	21.5
Reclaimed land	Subriso-West	Acacia mangium	24.83	21.5
Reclaimed land	Subriso-West	Acacia mangium	24.34	21.5
Reclaimed land	Subriso-West	Acacia mangium	24.33	21.5
Reclaimed land	Subriso-West	Acacia mangium	24.01	21.5
Reclaimed land	Subriso-West	Acacia mangium	22.59	21.5
Reclaimed land	Subriso-West	Acacia mangium	21.37	21.5
Reclaimed land	Subriso-West	Acacia mangium	11.06	21.5
Reclaimed land	Subriso-West	Acacia mangium	30.55	21.48
Reclaimed land	Subriso-West	Acacia mangium	30.22	21.48
Reclaimed land	Subriso-West	Acacia mangium	29.43	21.48
Reclaimed land	Subriso-West	Acacia mangium	36.2826	21.47
Reclaimed land	Subriso-West	Acacia mangium	28.5805	21.46
Reclaimed land	Subriso-West	Acacia mangium	21.06	21.45
Reclaimed land	Subriso-West	Acacia mangium	36.6	21.44
Reclaimed land	Subriso-West	Acacia mangium	29.6	21.43
Reclaimed land	Subriso-West	Acacia mangium	27.48	21.4
Reclaimed land	Subriso-West	Acacia mangium	13.42	21.4
Reclaimed land	Subriso-West	Acacia mangium	12.42	21.4
Reclaimed land	Subriso-West	Acacia mangium	10.74	21.4
Reclaimed land	Subriso-West	Acacia mangium	29.01	21.39
Reclaimed land	Subriso-West	Acacia mangium	28.867	21.38
Reclaimed land	Subriso-West	Acacia mangium	30.55	21.37
Reclaimed land	Subriso-West	Acacia mangium	40.15	21.31
Reclaimed land	Subriso-West	Acacia mangium	29.6	21.3
Reclaimed land	Subriso-West	Acacia mangium	19.78	21.3
Reclaimed land	Subriso-West	Acacia mangium	15.78	21.3
Reclaimed land	Subriso-West	Acacia mangium	28.96	21.28
Reclaimed land	Subriso-West	Acacia mangium	28.75	21.28
Reclaimed land	Subriso-West	Acacia mangium	28.33	21.21
Reclaimed land	Subriso-West	Acacia mangium	40.1018	21.2
Reclaimed land	Subriso-West	Acacia mangium	23.54	21.2
Reclaimed land	Subriso-West	Acacia mangium	28.7397	21.19
Reclaimed land	Subriso-West	Acacia mangium	29.28	21.18
Reclaimed land	Subriso-West	Acacia mangium	28.96	21.18
Reclaimed land	Subriso-West	Acacia mangium	27.42	21.17
Reclaimed land	Subriso-West	Acacia mangium	23.6	21.15
Reclaimed land	Subriso-West	Acacia mangium	27.69	21.12
Reclaimed land	Subriso-West	Acacia mangium	27.8	21.11
Reclaimed land	Subriso-West	Acacia mangium	19.15	21.11
Reclaimed land	Subriso-West	Acacia mangium	30.24	21.1
Reclaimed land	Subriso-West	Acacia mangium	27.9758	21.1
Reclaimed land	Subriso-West	Acacia mangium	27.37	21.1
Reclaimed land	Subriso-West	Acacia mangium	27.26	21.1
Reclaimed land	Subriso-West	Acacia mangium	21.3749	21.1
Reclaimed land	Subriso-West	Acacia mangium	30.24	21.06
Reclaimed land	Subriso-West	Acacia mangium	27.37	21.06
Reclaimed land	Subriso-West	Acacia mangium	27.22	21.06
Reclaimed land	Subriso-West	Acacia mangium	26.9255	21.06
Reclaimed land	Subriso-West	Acacia mangium	26.4163	21.06
Reclaimed land	Subriso-West	Acacia mangium	27.23	21.03
Reclaimed land	Subriso-West	Acacia mangium	24.61	21.03
Reclaimed land	Subriso-West	Acacia mangium	9.15	21.03
Reclaimed land	Subriso-West	Acacia mangium	26.67	21.02
Reclaimed land	Subriso-West	Acacia mangium	26.29	21.02
Reclaimed land	Subriso-West	Acacia mangium	26.73	21.01
Reclaimed land	Subriso-West	Acacia mangium	24.9	21.01
Reclaimed land	Subriso-West	Acacia mangium	26.47	21
Reclaimed land	Subriso-West	Acacia mangium	18.51	21
Reclaimed land	Subriso-West	Acacia mangium	10.19	21
Reclaimed land	Subriso-West	Acacia mangium	8.51	21
Reclaimed land	Subriso-West	Acacia mangium	7.88	21
Reclaimed land	Subriso-West	Acacia mangium	25.17	20.98
Reclaimed land	Subriso-West	Acacia mangium	24.39	20.93
Reclaimed land	Subriso-West	Acacia mangium	27.41	20.92
Reclaimed land	Subriso-West	Acacia mangium	24.62	20.91
Reclaimed land	Subriso-West	Acacia mangium	27.69	20.9
Reclaimed land	Subriso-West	Acacia mangium	27.1801	20.9
Reclaimed land	Subriso-West	Acacia mangium	27.05	20.9
Reclaimed land	Subriso-West	Acacia mangium	25.31	20.9
Reclaimed land	Subriso-West	Acacia mangium	23.94	20.89
Reclaimed land	Subriso-West	Acacia mangium	36.28	20.85
Reclaimed land	Subriso-West	Acacia mangium	22.56	20.84
Reclaimed land	Subriso-West	Acacia mangium	24.93	20.82
Reclaimed land	Subriso-West	Acacia mangium	24.64	20.82
Reclaimed land	Subriso-West	Acacia mangium	23.48	20.82
Reclaimed land	Subriso-West	Acacia mangium	25.56	20.81
Reclaimed land	Subriso-West	Acacia mangium	35.96	20.8
Reclaimed land	Subriso-West	Acacia mangium	24.72	20.8
Reclaimed land	Subriso-West	Acacia mangium	23.74	20.8
Reclaimed land	Subriso-West	Acacia mangium	35.96	20.78
Reclaimed land	Subriso-West	Acacia mangium	22.6	20.78
Reclaimed land	Subriso-West	Acacia mangium	24.33	20.75
Reclaimed land	Subriso-West	Acacia mangium	23.18	20.73
Reclaimed land	Subriso-West	Acacia mangium	25.71	20.72
Reclaimed land	Subriso-West	Acacia mangium	23.71	20.72
Reclaimed land	Subriso-West	Acacia mangium	23.69	20.72
Reclaimed land	Subriso-West	Acacia mangium	35.65	20.71
Reclaimed land	Subriso-West	Acacia mangium	27.51	20.71
Reclaimed land	Subriso-West	Acacia mangium	24.24	20.71
Reclaimed land	Subriso-West	Acacia mangium	24.23	20.71
Reclaimed land	Subriso-West	Acacia mangium	23.63	20.71
Reclaimed land	Subriso-West	Acacia mangium	23.52	20.71
Reclaimed land	Subriso-West	Acacia mangium	23.4	20.71
Reclaimed land	Subriso-West	Acacia mangium	23.1018	20.71
Reclaimed land	Subriso-West	Acacia mangium	20.1	20.71
Reclaimed land	Subriso-West	Acacia mangium	28.33	20.7
Reclaimed land	Subriso-West	Acacia mangium	25.81	20.7
Reclaimed land	Subriso-West	Acacia mangium	25.14	20.7
Reclaimed land	Subriso-West	Acacia mangium	24.45	20.7
Reclaimed land	Subriso-West	Acacia mangium	22.89	20.7
Reclaimed land	Subriso-West	Acacia mangium	17.87	20.7
Reclaimed land	Subriso-West	Acacia mangium	15.33	20.7
Reclaimed land	Subriso-West	Acacia mangium	15.01	20.7
Reclaimed land	Subriso-West	Acacia mangium	32.6544	20.68
Reclaimed land	Subriso-West	Acacia mangium	21.06	20.62
Reclaimed land	Subriso-West	Acacia mangium	28.33	20.6
Reclaimed land	Subriso-West	Acacia mangium	27.7	20.6
Reclaimed land	Subriso-West	Acacia mangium	27.65	20.6
Reclaimed land	Subriso-West	Acacia mangium	22.5334	20.6
Reclaimed land	Subriso-West	Acacia mangium	20.97	20.6
Reclaimed land	Subriso-West	Acacia mangium	31.51	20.5
Reclaimed land	Subriso-West	Acacia mangium	30.8721	20.5
Reclaimed land	Subriso-West	Acacia mangium	20.57	20.5
Reclaimed land	Subriso-West	Acacia mangium	19.78	20.5
Reclaimed land	Subriso-West	Acacia mangium	20.74	20.48
Reclaimed land	Subriso-West	Acacia mangium	35.6461	20.43
Reclaimed land	Subriso-West	Acacia mangium	37.56	20.4
Reclaimed land	Subriso-West	Acacia mangium	35.96	20.4
Reclaimed land	Subriso-West	Acacia mangium	26.45	20.4
Reclaimed land	Subriso-West	Acacia mangium	19.47	20.4
Reclaimed land	Subriso-West	Acacia mangium	37.57	20.37
Reclaimed land	Subriso-West	Acacia mangium	20.27	20.31
Reclaimed land	Subriso-West	Acacia mangium	29.6	20.22
Reclaimed land	Subriso-West	Acacia mangium	24.87	20.2
Reclaimed land	Subriso-West	Acacia mangium	24.19	20.2
Reclaimed land	Subriso-West	Acacia mangium	22.43	20.14
Reclaimed land	Subriso-West	Acacia mangium	28.33	20.13
Reclaimed land	Subriso-West	Acacia mangium	18.73	20.1
Reclaimed land	Subriso-West	Acacia mangium	15.22	20.1
Reclaimed land	Subriso-West	Acacia mangium	27.05	20.04
Reclaimed land	Subriso-West	Acacia mangium	24.51	20.04
Reclaimed land	Subriso-West	Acacia mangium	24.19	20.02
Reclaimed land	Subriso-West	Acacia mangium	24.19	20
Reclaimed land	Subriso-West	Acacia mangium	23.23	20
Reclaimed land	Subriso-West	Acacia mangium	22.91	20
Reclaimed land	Subriso-West	Acacia mangium	21.96	20
Reclaimed land	Subriso-West	Acacia mangium	21.64	20
Reclaimed land	Subriso-West	Acacia mangium	15.1	20
Reclaimed land	Subriso-West	Acacia mangium	13.91	20
Reclaimed land	Subriso-West	Acacia mangium	30.0764	15.3
Reclaimed land	Subriso-West	Acacia mangium	25.5888	15.3
Reclaimed land	Subriso-West	Acacia mangium	19.57	15.13
Reclaimed land	Subriso-West	Acacia mangium	24.3	15.1
Reclaimed land	Subriso-West	Acacia mangium	18.51	13.45
Reclaimed land	Subriso-West	Acacia mangium	23.5519	13.35
Reclaimed land	Subriso-West	Acacia mangium	23.69	13.2939
Reclaimed land	Subriso-West	Acacia mangium	27.9758	9.82
Reclaimed land	Subriso-West	Acacia mangium	21.7377	8.55
Reclaimed land	Subriso-West	Acacia mangium	8.83	5.72
Reclaimed land	Subriso-West	Cedrela odorata	26.4163	24.41
Reclaimed land	Subriso-West	Cedrela odorata	26.098	24.37
Reclaimed land	Subriso-West	Cedrela odorata	26.098	24.24
Reclaimed land	Subriso-West	Cedrela odorata	14.9586	23.4
Reclaimed land	Subriso-West	Cedrela odorata	23.9115	23.31
Reclaimed land	Subriso-West	Cedrela odorata	19.6117	23.27
Reclaimed land	Subriso-West	Cedrela odorata	33.0999	21.85
Reclaimed land	Subriso-West	Cedrela odorata	25.7798	21.8
Reclaimed land	Subriso-West	Cedrela odorata	28.3259	21.68
Reclaimed land	Subriso-West	Cedrela odorata	30.2355	21.62
Reclaimed land	Subriso-West	Cedrela odorata	24.825	21.6
Reclaimed land	Subriso-West	Cedrela odorata	23.7817	21.6
Reclaimed land	Subriso-West	Cedrela odorata	26.098	21.56
Reclaimed land	Subriso-West	Cedrela odorata	24.825	21.53
Reclaimed land	Subriso-West	Cedrela odorata	27.3711	21.02
Reclaimed land	Subriso-West	Cedrela odorata	28.0076	20.93
Reclaimed land	Subriso-West	Cedrela odorata	24.1884	20.71
Reclaimed land	Subriso-West	Cedrela odorata	24.4577	20.7
Reclaimed land	Subriso-West	Cedrela odorata	26.098	20.6
Reclaimed land	Subriso-West	Cedrela odorata	24.825	20.55
Reclaimed land	Subriso-West	Cedrela odorata	12.0942	20.4
Reclaimed land	Subriso-West	Cedrela odorata	18.7778	20.38
Reclaimed land	Subriso-West	Cedrela odorata	21.6423	20.33
Reclaimed land	Subriso-West	Cedrela odorata	23.2336	20.32
Reclaimed land	Subriso-West	Cedrela odorata	22.2788	20.24
Reclaimed land	Subriso-West	Cedrela odorata	18.4	20.2
Reclaimed land	Subriso-West	Cedrela odorata	23.5519	20.19
Reclaimed land	Subriso-West	Cedrela odorata	23.2336	20.14
Reclaimed land	Subriso-West	Cedrela odorata	23.2336	20.14
Reclaimed land	Subriso-West	Cedrela odorata	22.5971	20.14
Reclaimed land	Subriso-West	Cedrela odorata	22.3	20.12
Reclaimed land	Subriso-West	Gmelina arborea	21.9605	20.13
Reclaimed land	Subriso-West	Gmelina arborea	21.324	20.07
Reclaimed land	Subriso-West	Gmelina arborea	22.2788	20.04
Reclaimed land	Subriso-West	Gmelina arborea	21.8351	20.04
Reclaimed land	Subriso-West	Gmelina arborea	21.6	20.04
Reclaimed land	Subriso-West	Gmelina arborea	19.3603	19.99
Reclaimed land	Subriso-West	Gmelina arborea	17.1865	19.96
Reclaimed land	Subriso-West	Gmelina arborea	21.5481	15.44
Reclaimed land	Subriso-West	Gmelina arborea	18.7778	15.22
Reclaimed land	Subriso-West	Gmelina arborea	20.6875	15
Reclaimed land	Subriso-West	Gmelina arborea	19.7327	14.9
Reclaimed land	Subriso-West	Gmelina arborea	17.823	9.1
Reclaimed land	Subriso-West	Leucaena leucocephala	16.2317	23.6
Reclaimed land	Subriso-West	Leucaena leucocephala	22.7817	20.74
Reclaimed land	Subriso-West	Leucaena leucocephala	16.55	20.5
Reclaimed land	Subriso-West	Leucaena leucocephala	21.6423	20
Reclaimed land	Subriso-West	Leucaena leucocephala	5.64609	8.57
Reclaimed land	Subriso-West	Leucaena leucocephala	8.77785	7.19
Reclaimed land	Subriso-West	Senna siamea	25.2069	24.35
Reclaimed land	Subriso-West	Senna siamea	21.7696	24.35
Reclaimed land	Subriso-West	Senna siamea	37.44	24.27
Reclaimed land	Subriso-West	Senna siamea	37.17	24.27
Reclaimed land	Subriso-West	Senna siamea	31.8269	24.25
Reclaimed land	Subriso-West	Senna siamea	24.5067	24.25
Reclaimed land	Subriso-West	Senna siamea	24.3097	24.25
Reclaimed land	Subriso-West	Senna siamea	23.8701	24.25
Reclaimed land	Subriso-West	Senna siamea	23.8701	24.25
Reclaimed land	Subriso-West	Senna siamea	22.2788	24.25
Reclaimed land	Subriso-West	Senna siamea	19.8663	24.25
Reclaimed land	Subriso-West	Senna siamea	19.0255	24.25
Reclaimed land	Subriso-West	Senna siamea	17.823	24.25
Reclaimed land	Subriso-West	Senna siamea	35.18	24.17
Reclaimed land	Subriso-West	Senna siamea	20.2298	23.6
Reclaimed land	Subriso-West	Senna siamea	18.7778	23.6
Reclaimed land	Subriso-West	Senna siamea	17.4685	23.6
Reclaimed land	Subriso-West	Senna siamea	14.8421	23.6
Reclaimed land	Subriso-West	Senna siamea	19.0961	23.55
Reclaimed land	Subriso-West	Senna siamea	19.4144	23.53
Reclaimed land	Subriso-West	Senna siamea	19.4144	23.52
Reclaimed land	Subriso-West	Senna siamea	24.7613	23.5
Reclaimed land	Subriso-West	Senna siamea	19.7645	23.5
Reclaimed land	Subriso-West	Senna siamea	14.9586	23.5
Reclaimed land	Subriso-West	Senna siamea	13.781	23.5
Reclaimed land	Subriso-West	Senna siamea	18.84	23.42
Reclaimed land	Subriso-West	Senna siamea	16.22	23.4
Reclaimed land	Subriso-West	Senna siamea	19.669	23.31
Reclaimed land	Subriso-West	Senna siamea	19.6372	23.31
Reclaimed land	Subriso-West	Senna siamea	18.68	23.3
Reclaimed land	Subriso-West	Senna siamea	19.2	23.29
Reclaimed land	Subriso-West	Senna siamea	23.8307	23.2
Reclaimed land	Subriso-West	Senna siamea	17.7995	23.2
Reclaimed land	Subriso-West	Senna siamea	21.0057	23.1
Reclaimed land	Subriso-West	Senna siamea	19.5481	23.1
Reclaimed land	Subriso-West	Senna siamea	19.5481	23.1
Reclaimed land	Subriso-West	Senna siamea	16.9955	23.1
Reclaimed land	Subriso-West	Senna siamea	23.8065	21.9
Reclaimed land	Subriso-West	Senna siamea	24.3	21.8
Reclaimed land	Subriso-West	Senna siamea	21.2	21.8
Reclaimed land	Subriso-West	Senna siamea	16.55	21.7
Reclaimed land	Subriso-West	Senna siamea	29.599	21.54
Reclaimed land	Subriso-West	Senna siamea	28.6442	21.5
Reclaimed land	Subriso-West	Senna siamea	25.7798	21.5
Reclaimed land	Subriso-West	Senna siamea	24.825	21.5
Reclaimed land	Subriso-West	Senna siamea	24.5067	21.5
Reclaimed land	Subriso-West	Senna siamea	22.5971	21.5
Reclaimed land	Subriso-West	Senna siamea	21.7	21.5
Reclaimed land	Subriso-West	Senna siamea	21.0057	21.5
Reclaimed land	Subriso-West	Senna siamea	20.33	21.5
Reclaimed land	Subriso-West	Senna siamea	17.1865	21.5
Reclaimed land	Subriso-West	Senna siamea	16.6836	21.5
Reclaimed land	Subriso-West	Senna siamea	16.55	21.5
Reclaimed land	Subriso-West	Senna siamea	15.9134	21.5
Reclaimed land	Subriso-West	Senna siamea	14.9586	21.5
Reclaimed land	Subriso-West	Senna siamea	14.9586	21.5
Reclaimed land	Subriso-West	Senna siamea	29.78	21.46
Reclaimed land	Subriso-West	Senna siamea	25.3	21.4
Reclaimed land	Subriso-West	Senna siamea	28.93	21.32
Reclaimed land	Subriso-West	Senna siamea	24.7	21.3
Reclaimed land	Subriso-West	Senna siamea	24.3794	21.3
Reclaimed land	Subriso-West	Senna siamea	17.2502	21.3
Reclaimed land	Subriso-West	Senna siamea	28.6442	21.26
Reclaimed land	Subriso-West	Senna siamea	15.6906	21.2
Reclaimed land	Subriso-West	Senna siamea	26.6391	21.15
Reclaimed land	Subriso-West	Senna siamea	25.1432	21.15
Reclaimed land	Subriso-West	Senna siamea	26.7664	21.11
Reclaimed land	Subriso-West	Senna siamea	15.9134	21.1
Reclaimed land	Subriso-West	Senna siamea	26.7346	21.05
Reclaimed land	Subriso-West	Senna siamea	21.33	21.04
Reclaimed land	Subriso-West	Senna siamea	20.3692	21.04
Reclaimed land	Subriso-West	Senna siamea	20.1598	21.04
Reclaimed land	Subriso-West	Senna siamea	26.098	21.03
Reclaimed land	Subriso-West	Senna siamea	24.4	21.03
Reclaimed land	Subriso-West	Senna siamea	27.3711	21.02
Reclaimed land	Subriso-West	Senna siamea	23.2336	21.02
Reclaimed land	Subriso-West	Senna siamea	25.4615	21
Reclaimed land	Subriso-West	Senna siamea	22.2788	21
Reclaimed land	Subriso-West	Senna siamea	20.6875	21
Reclaimed land	Subriso-West	Senna siamea	19.8663	21
Reclaimed land	Subriso-West	Senna siamea	19.0961	21
Reclaimed land	Subriso-West	Senna siamea	18.8663	21
Reclaimed land	Subriso-West	Senna siamea	18.4596	21
Reclaimed land	Subriso-West	Senna siamea	17.1865	21
Reclaimed land	Subriso-West	Senna siamea	16.55	21
Reclaimed land	Subriso-West	Senna siamea	15.9134	21
Reclaimed land	Subriso-West	Senna siamea	15.2769	21
Reclaimed land	Subriso-West	Senna siamea	23.2336	20.99
Reclaimed land	Subriso-West	Senna siamea	24.825	20.95
Reclaimed land	Subriso-West	Senna siamea	25.9071	20.9
Reclaimed land	Subriso-West	Senna siamea	24.825	20.9
Reclaimed land	Subriso-West	Senna siamea	19.4603	20.9
Reclaimed land	Subriso-West	Senna siamea	17.3138	20.9
Reclaimed land	Subriso-West	Senna siamea	23.8701	20.89
Reclaimed land	Subriso-West	Senna siamea	23.0108	20.74
Reclaimed land	Subriso-West	Senna siamea	23.2018	20.71
Reclaimed land	Subriso-West	Senna siamea	21.6423	20.71
Reclaimed land	Subriso-West	Senna siamea	24.1	20.7
Reclaimed land	Subriso-West	Senna siamea	20.3692	20.7
Reclaimed land	Subriso-West	Senna siamea	18.7778	20.7
Reclaimed land	Subriso-West	Senna siamea	18.7778	20.7
Reclaimed land	Subriso-West	Senna siamea	17.823	20.7
Reclaimed land	Subriso-West	Senna siamea	17.5807	20.7
Reclaimed land	Subriso-West	Senna siamea	16.55	20.7
Reclaimed land	Subriso-West	Senna siamea	16.2317	20.7
Reclaimed land	Subriso-West	Senna siamea	15.5952	20.7
Reclaimed land	Subriso-West	Senna siamea	15.5952	20.7
Reclaimed land	Subriso-West	Senna siamea	8.16	20.7
Reclaimed land	Subriso-West	Senna siamea	21.6423	20.69
Reclaimed land	Subriso-West	Senna siamea	21.6423	20.62
Reclaimed land	Subriso-West	Senna siamea	31.1871	20.59
Reclaimed land	Subriso-West	Senna siamea	28.6442	20.5
Reclaimed land	Subriso-West	Senna siamea	28.6442	20.5
Reclaimed land	Subriso-West	Senna siamea	25.7798	20.5
Reclaimed land	Subriso-West	Senna siamea	24.5067	20.5
Reclaimed land	Subriso-West	Senna siamea	24.2	20.5
Reclaimed land	Subriso-West	Senna siamea	21.9605	20.5
Reclaimed land	Subriso-West	Senna siamea	21.69	20.5
Reclaimed land	Subriso-West	Senna siamea	21.6	20.5
Reclaimed land	Subriso-West	Senna siamea	20.6875	20.5
Reclaimed land	Subriso-West	Senna siamea	18.7778	20.5
Reclaimed land	Subriso-West	Senna siamea	17.823	20.5
Reclaimed land	Subriso-West	Senna siamea	16.8682	20.5
Reclaimed land	Subriso-West	Senna siamea	16.6836	20.5
Reclaimed land	Subriso-West	Senna siamea	15.9134	20.5
Reclaimed land	Subriso-West	Senna siamea	15.5952	20.5
Reclaimed land	Subriso-West	Senna siamea	14.9586	20.5
Reclaimed land	Subriso-West	Senna siamea	10.5029	20.5
Reclaimed land	Subriso-West	Senna siamea	20.9421	20.45
Reclaimed land	Subriso-West	Senna siamea	22.9472	20.4
Reclaimed land	Subriso-West	Senna siamea	18.3959	20.4
Reclaimed land	Subriso-West	Senna siamea	16.359	20.4
Reclaimed land	Subriso-West	Senna siamea	14.3221	20.4
Reclaimed land	Subriso-West	Senna siamea	14.0038	20.4
Reclaimed land	Subriso-West	Senna siamea	12.1897	20.4
Reclaimed land	Subriso-West	Senna siamea	11.4577	20.4
Reclaimed land	Subriso-West	Senna siamea	20.81	20.32
Reclaimed land	Subriso-West	Senna siamea	14.0038	20.31
Reclaimed land	Subriso-West	Senna siamea	22.4061	20.3
Reclaimed land	Subriso-West	Senna siamea	16.9637	20.3
Reclaimed land	Subriso-West	Senna siamea	14.9586	20.3
Reclaimed land	Subriso-West	Senna siamea	14.3857	20.3
Reclaimed land	Subriso-West	Senna siamea	9.44	20.3
Reclaimed land	Subriso-West	Senna siamea	20.9771	20.28
Reclaimed land	Subriso-West	Senna siamea	13.3673	20.28
Reclaimed land	Subriso-West	Senna siamea	22.12	20.2
Reclaimed land	Subriso-West	Senna siamea	18.4	20.2
Reclaimed land	Subriso-West	Senna siamea	14.6404	20.18
Reclaimed land	Subriso-West	Senna siamea	18.2	20.17
Reclaimed land	Subriso-West	Senna siamea	14.5646	20.15
Reclaimed land	Subriso-West	Senna siamea	14.8784	20.14
Reclaimed land	Subriso-West	Senna siamea	14.3221	20.14
Reclaimed land	Subriso-West	Senna siamea	13.3673	20.13
Reclaimed land	Subriso-West	Senna siamea	20.979	20.12
Reclaimed land	Subriso-West	Senna siamea	20.5298	20.12
Reclaimed land	Subriso-West	Senna siamea	20.0509	20.12
Reclaimed land	Subriso-West	Senna siamea	17.8549	20.1
Reclaimed land	Subriso-West	Senna siamea	14.77	20.1
Reclaimed land	Subriso-West	Senna siamea	11.8396	20.1
Reclaimed land	Subriso-West	Senna siamea	18.1413	20.04
Reclaimed land	Subriso-West	Senna siamea	17.4799	20.04
Reclaimed land	Subriso-West	Senna siamea	19.0961	20.03
Reclaimed land	Subriso-West	Senna siamea	14.6404	20.03
Reclaimed land	Subriso-West	Senna siamea	25.4615	20
Reclaimed land	Subriso-West	Senna siamea	23.22	20
Reclaimed land	Subriso-West	Senna siamea	21.324	20
Reclaimed land	Subriso-West	Senna siamea	21.324	20
Reclaimed land	Subriso-West	Senna siamea	14.0038	19.96
Reclaimed land	Subriso-West	Senna siamea	13.3673	15.43
Reclaimed land	Subriso-West	Senna siamea	18.014	15.42
Reclaimed land	Subriso-West	Senna siamea	17.823	15.42
Reclaimed land	Subriso-West	Senna siamea	12.7307	15.41
Reclaimed land	Subriso-West	Senna siamea	20.2994	15.4
Reclaimed land	Subriso-West	Senna siamea	17.5048	15.4
Reclaimed land	Subriso-West	Senna siamea	17.5048	15.4
Reclaimed land	Subriso-West	Senna siamea	17.0274	15.4
Reclaimed land	Subriso-West	Senna siamea	13.6856	15.33
Reclaimed land	Subriso-West	Senna siamea	13.049	15.33
Reclaimed land	Subriso-West	Senna siamea	13.049	15.32
Reclaimed land	Subriso-West	Senna siamea	23.6155	15.3
Reclaimed land	Subriso-West	Senna siamea	15.7288	15.3
Reclaimed land	Subriso-West	Senna siamea	10.5665	15.3
Reclaimed land	Subriso-West	Senna siamea	17.3043	15.22
Reclaimed land	Subriso-West	Senna siamea	16.6454	15.2
Reclaimed land	Subriso-West	Senna siamea	19.4144	15.15
Reclaimed land	Subriso-West	Senna siamea	12.0942	15.15
Reclaimed land	Subriso-West	Senna siamea	14.0038	15.14
Reclaimed land	Subriso-West	Senna siamea	13.3673	15.11
Reclaimed land	Subriso-West	Senna siamea	21.9605	15.1
Reclaimed land	Subriso-West	Senna siamea	21.9605	15.1
Reclaimed land	Subriso-West	Senna siamea	21.9605	15.1
Reclaimed land	Subriso-West	Senna siamea	20.8994	15.1
Reclaimed land	Subriso-West	Senna siamea	20.6875	15.1
Reclaimed land	Subriso-West	Senna siamea	20.0509	15.1
Reclaimed land	Subriso-West	Senna siamea	17.4411	15.1
Reclaimed land	Subriso-West	Senna siamea	11.1394	15.08
Reclaimed land	Subriso-West	Senna siamea	11.4577	15.05
Reclaimed land	Subriso-West	Senna siamea	20.22	15
Reclaimed land	Subriso-West	Senna siamea	19.7327	15
Reclaimed land	Subriso-West	Senna siamea	19.7327	15
Reclaimed land	Subriso-West	Senna siamea	19.5436	15
Reclaimed land	Subriso-West	Senna siamea	17.823	15
Reclaimed land	Subriso-West	Senna siamea	14.0038	15
Reclaimed land	Subriso-West	Senna siamea	13.62	15
Reclaimed land	Subriso-West	Senna siamea	23.2336	14.9
Reclaimed land	Subriso-West	Senna siamea	23.2336	14.9
Reclaimed land	Subriso-West	Senna siamea	23.2336	14.9
Reclaimed land	Subriso-West	Senna siamea	21.9605	14.9
Reclaimed land	Subriso-West	Senna siamea	21.9605	14.9
Reclaimed land	Subriso-West	Senna siamea	21.324	14.9
Reclaimed land	Subriso-West	Senna siamea	20.6875	14.9
Reclaimed land	Subriso-West	Senna siamea	16.55	13.55
Reclaimed land	Subriso-West	Senna siamea	15.9134	13.55
Reclaimed land	Subriso-West	Senna siamea	14.9586	13.55
Reclaimed land	Subriso-West	Senna siamea	14.0038	13.55
Reclaimed land	Subriso-West	Senna siamea	13.6856	13.55
Reclaimed land	Subriso-West	Senna siamea	11.1394	13.55
Reclaimed land	Subriso-West	Senna siamea	11.1394	13.55
Reclaimed land	Subriso-West	Senna siamea	5.17	13.55
Reclaimed land	Subriso-West	Senna siamea	21.6423	13.45
Reclaimed land	Subriso-West	Senna siamea	21.324	13.45
Reclaimed land	Subriso-West	Senna siamea	21.0057	13.45
Reclaimed land	Subriso-West	Senna siamea	21.0057	13.45
Reclaimed land	Subriso-West	Senna siamea	21.0057	13.45
Reclaimed land	Subriso-West	Senna siamea	20.6875	13.45
Reclaimed land	Subriso-West	Senna siamea	20.6875	13.45
Reclaimed land	Subriso-West	Senna siamea	20.6875	13.45
Reclaimed land	Subriso-West	Senna siamea	20.6875	13.45
Reclaimed land	Subriso-West	Senna siamea	18.7778	13.45
Reclaimed land	Subriso-West	Senna siamea	18.4596	13.45
Reclaimed land	Subriso-West	Senna siamea	18.1413	13.45
Reclaimed land	Subriso-West	Senna siamea	18.1413	13.45
Reclaimed land	Subriso-West	Senna siamea	11.7759	13.38
Reclaimed land	Subriso-West	Senna siamea	23.5519	13.35
Reclaimed land	Subriso-West	Senna siamea	23.5519	13.35
Reclaimed land	Subriso-West	Senna siamea	21.0057	13.35
Reclaimed land	Subriso-West	Senna siamea	20.5977	13.35
Reclaimed land	Subriso-West	Senna siamea	20.5977	13.35
Reclaimed land	Subriso-West	Senna siamea	20.3692	13.35
Reclaimed land	Subriso-West	Senna siamea	18.6	13.35
Reclaimed land	Subriso-West	Senna siamea	18.1413	13.35
Reclaimed land	Subriso-West	Senna siamea	17.1865	13.35
Reclaimed land	Subriso-West	Senna siamea	17.1865	13.35
Reclaimed land	Subriso-West	Senna siamea	17.1865	13.35
Reclaimed land	Subriso-West	Senna siamea	16.8682	13.35
Reclaimed land	Subriso-West	Senna siamea	16.8682	13.35
Reclaimed land	Subriso-West	Senna siamea	18.7778	9.82
[truncated: 668 more rows]
